# Supplementary material for: Perceptual discrepancies in the experience and reporting of violence against children are more pronounced among social workers compared to laypeople
Source: PLoS One. 2025 Dec 22;20(12):e0336900. doi: 10.1371/journal.pone.0336900 (PMC12721526; doi:10.1371/journal.pone.0336900)
Supplement: S1 File — (XLSX) [file pone.0336900.s001.xlsx]

## Sheet: Sheet1
P0_Narrative_psych	Gender_perperator_narrative	P0_psych_severity_words	P0_psych_severity_scale	P0_Gender respondent	P1_Narrative_psych	Gender_perperator_narrative	P1_psych_severity_words	P1_psych_severity_scale	P1_Psych_cred_scale	P1_Psych_Gender respondent	P1_psych_Kids	P2_Narrative_psych	Gender_perperator_narrative	P2_psych_severity_words	P2_psych_severity_scale	P2_Psych_cred_scale	P2_Psych_Gender respondent	P2_Psych_Kids		P0_Narrative_physic	Gender_perperator_narrative	P0_physic_severity_words	P0_physic_severity_scale	P0_Physic_Gender respondent	P1_Narrative_physic	Gender_perperator_narrative	P1_physic_severity_words	P1_physic_severity_scale	P1_Physic_cred_scale	P1_Physic_Gender respondent	P1_Physic_Kids	P2_Narrative_physic	Gender_perperator_narrative	P2_physic_severity_words	P2_physic_severity_scale	P2_Physic_cred_scale	P2_Physic_Gender respondent	P2_Physic_Kids
Q183_	2	Silly Psychological Mild Tame Petty	0	1	Q183_	2	Reta, Ofarligt, Svag Partner, Lat barn, Dysfunktionell fegis	4	8	2	Nej									Q286_	2	not overly severe uneccessary frustrating teror attack	2	1	Q286_	2	hemskt, läskigt, känslolöst, oacceptabelt, förnedring	9	10	1	Nej
Q183_	2	Silly Psychological Mild Tame Petty	0	1	Q183_	2	Mindre allvarligt, Kan sätta mentala spärrar, Skapar osämja, Finns risk för eskalering, Lite oroväckande	3	9	2	Nej									Q286_	2	not overly severe uneccessary frustrating teror attack	2	1	Q286_	2	Fysisk vald, Psykisk vald, Undertryck, Maktmissbruk, Elakt	9	8	1	Ja
Q183_	2	Silly Psychological Mild Tame Petty	0	1	Q183_	2	omoget, retligt, elakt, nedvärderande, dåligt	6	8	2	Ja									Q286_	2	not overly severe uneccessary frustrating teror attack	2	1	Q286_	2	agrasift, mishandel, över gränsen, ålempligt, för hård	6	10	2	Nej
Q184_		annoying bored frustrated selfish loud	4	1	Q184_		Översittare, Påtvingat, Omoget, Osäker, Makt	3	10	1	Nej	Q184_		Barnet kommer inte till tals, Begränsad autonomi, Riskfaktor, Framtida risker, Medför psykisk ohälsa hos barnet	5	10	1	Nej		Q299_	1	mild normal Straight harsh spank	2	2	Q299_	1	våldsam, konsekvent, trottsande, överreaktion, gammalmodigt	3	8	2	Nej	Q299_	1	Våld, Brister, Dåligt, Uppgivenhet, Agg	10	8	2	Ja
Q184_		annoying bored frustrated selfish loud	4	1	Q184_		psykologisk, nedbrytande, egoistisk, tystande, översittare	8	8	2	Ja									Q299_	1	mild normal Straight harsh spank	2	2	Q299_	1	Mild, Uppläxning, Normalt, Nödvändigt, Hårt	4	10	2	Nej
Q184_		annoying bored frustrated selfish loud	4	1	Q184_		Bedömmer, inte, detta, som, våldsamt	2	4	2	Nej									Q299_	1	mild normal Straight harsh spank	2	2	Q299_	1	Verbalt, Våld, Påverkat, Dotterns, Karaktär	6	5	2	Nej
Q185_	1	medium slight necessary infrequent anger	5	2	Q185_	1	standard, uppfostran, barndom, flerbarnsfamilj, föräldrar	0	10	2	Nej									Q471_	2	serious scary mean intimdating horrible	3	1	Q471_	2	Alvarlig, Våldsam, Matstörning, Kontrollerande, Övergrepp	8	7	2	Nej	Q471_	2	Psykiskt våld, Fysiskt våld, Maktspel, Traumatiserande, Förtryck	8	10	1	Ja
Q185_	1	medium slight necessary infrequent anger	5	2	Q185_	1	Nedvärderande, minskad trygghet, förlöjligande, skadad självkänsla, bestraffande	4	9	1	Ja									Q471_	2	serious scary mean intimdating horrible	3	1	Q471_	2	Gammal uppläxning, Fel sätt, Idiotiskt, Feg 2, Ondska	10	10	2	Nej
																				Q471_	2	serious scary mean intimdating horrible	3	1	Q471_	2	Tvång, Rädsla, Bråk, Smisk, Skräm2de	7	8	2	Nej
Q186_		minor small unaffective pointless none	1	1	Q186_		Förståeligt, Sånt som händer, Konsekvenser, Lärande, Uppfostran	2	7	1	Nej	Q186_		Anser inte att det är våld, Straff fungerar ej i längden men lätt att ta till i stressade situationer, Behov av andra strategier, Vanligt förekom2de, Hoppas de bad om ursäkt efteråt	1	8	1	Ja		Q506_	1	mild justifiable stress rage anger	5	2	Q506_	1	Vanligt, tough love', Svag fader, Stark dotter, Instabil moder	4	9	2	Nej	Q506_	1	Hjälpsökande, Uttrycker oro, Försök till att bortförklara hantering av situationen på barnets beteende, Eventuell förfining av hur frekvent våldet förekommer, ”hon är vanligtvis lugn”, Samtal med barnet behövs	8	6	1	Nej
Q186_		minor small unaffective pointless none	1	1	Q186_		Obefintligt, Inget, Intet, Noll, Ingenting	0	10	2	Nej									Q506_	1	mild justifiable stress rage anger	5	2	Q506_	1	allvarligt, oacceptabelt, ursäktande, spontant, frustration	8	2	2	Nej
Q186_		minor small unaffective pointless none	1	1	Q186_		Vanligt för varje familj, barntrots, konsekvenser, ej våld, ej allvarligt	0	10	2	Ja									Q506_	1	mild justifiable stress rage anger	5	2	Q506_	1	Frustration, Dålig impulskontroll, Lätt hänt, Fel men verkar inte menat att skada, Svår situation	5	10	2	Ja
Q187_	2	Nasty Awful Mean Terrible Hurtful	6	1	Q187_	2	Bestraffning, Milt, Nödvändigt, Muntligt, Förståelse	2	7	2	Ja									Q508_		somewhat not very severe necessary necessary	0	1	Q508_		Aggressivt, Beskyddande, Konsekvenstänkande, Impulsivt, Stressat	1	9	2	Nej	Q508_		Nödvändigt, gränssättning, säkerhet, intentionen, föräldraansvar	2	8	1	Ja
Q187_	2	Nasty Awful Mean Terrible Hurtful	6	1	Q187_	2	Chockande, Allvarlig, Arg, Opedagogiskt, Läskigt	4	6	1	Nej									Q508_		somewhat not very severe necessary necessary	0	1	Q508_		lite oroväckande, till en viss dele alvarligt, lite skräm2de, allvarlig behandlig av en allvarlig situation, opedagogiskt	2	8	2	Nej
																				Q508_		somewhat not very severe necessary necessary	0	1	Q508_		nödvändigt, förståeligt, hjälpsamt, förebygga en olycka, försvarbart	0	6	1	Nej
Q189_	1	Jealous inferior envy shameful bullying	6	1	Q189_	1	Känslomässigt kränkande, Ansvarslös, Förstörd semester, Dåliga minnen, Trauma	7	10	2	Nej									Q509_	2	Harmful Cruel aggressive impulsive stupid	2	1	Q509_	2	Orättvis, Onödigt, Ont, Respektlöst, Maktposition	7	9	1	Ja
Q189_	1	Jealous inferior envy shameful bullying	6	1	Q189_	1	konstigt, märkligt, negativt, inte super allvarligt, opprörd	2	7	2	Nej									Q509_	2	Harmful Cruel aggressive impulsive stupid	2	1	Q509_	2	Allvarligt, Pappan, Onödigt, Skadligt, Orättvist	8	10	1	Nej
																				Q509_	2	Harmful Cruel aggressive impulsive stupid	2	1	Q509_	2	Våldsamt, Förnedrande, Aggressiv far, Beskyddande mamma, Obehagligt	8	9	2	Nej
Q190_	2	Annoying Tolling Repetitive Exhausting Useless	0	1	Q190_	2	avsaknad av tålamod, oacceptabelt mot barn, förbättring av kommunikation, kan leda till framtida problem, trist	8	9	2	Nej	Q190_	2	Ev. psykisk misshandel om barnet ignoreras, Icke konstruktiv uppfostringsmetod om flickan inte förstår varför, Kan vara ett bra sätt att lugna situationen för att sedan kunna prata mer sansat, Föräldrarna tycks ha olika syn på uppfostringsmetod, Vanlig situation i många barnfamiljer	5	3	1	Ja		Q510_	2	Mediocre frustrating tiring hopeful Spent	1	1	Q510_	2	onödigt, milt, undvikligt, kanske rättvist, hetsig	3	6	2	Ja	Q510_	2	Auktoritär uppfostringsstil, Fysiskt våld, Hot, Utagerande, Sqknar insikt	6	10	1	Ja
Q190_	2	Annoying Tolling Repetitive Exhausting Useless	0	1	Q190_	2	Farligt, Ångest, Mentall utveckling, Omogen förälder, Konsekvent	7	7	2	Nej									Q510_	2	Mediocre frustrating tiring hopeful Spent	1	1	Q510_	2	Opedagogiskt, Oförstående, Dåligt, Utåtagerande, Raseri/frustration	7	10	2	Nej
																				Q510_	2	Mediocre frustrating tiring hopeful Spent	1	1	Q510_	2	Normalt, Hot, Bestraffning, Våld, Fysiskt	2	10	2	Nej
Q192_	2	Unfair Punishing Threatening Bad Mean	6	1	Q192_	2	Inte särskilt allvarligt, Inte skadligt, Konsekvens för dåligt uppförande, Finns bättre alternativ, Inte psykiskt eller psykiskt våld	1	9	1	Ja	Q192_	2	Uppfostran, Vanlig metod, Inte allvarligt, Inget fel, Ett sätt barnet kan lära sig på	0	10	1	Nej		Q511_	1	scary shock fear uncertainty sadness	6	2	Q511_	1	Olustigt, Sorgligt, Orättvist, Fel, Oskyldig	8	4	1	Nej	Q511_	1	Onödigt, Förbyggningsbart, Allvarligt, Nedslående, Övergrepp	6	9	1	Ja
Q192_	2	Unfair Punishing Threatening Bad Mean	6	1	Q192_	2	Inte allvarligt, Konsekvenserna är viktiga, Lärdom, Helt okej enligt mig, Bra uppfostran	0	10	2	Ja
Q193_		fury guilt volume sadness pain	7	2	Q193_		otrevligt, förnedrande, otåligt, uppfostran, förälder	5	6	2	Nej	Q193_		skräm2de, trauma, bristande impulskontroll, konsekvenser, stödbehov	8	9	1	Ja		Q512_	2	A shock Harsh Disappointing Stressful Punishing	7	1	Q512_	2	Onödigt, Överdrivet, Rädsla, Framtiden, Straff	8	9	2	Ja	Q512_	2	Barn behöver gränssättning men inte genom våld., Kanske en engångshändelse?, Förövaren kände skuld, rimligt!, Medförälder chockad men bagatelliserar., Medförälder i viss mån positiv till agerandet.	5	8	1	Ja
Q193_		fury guilt volume sadness pain	7	2	Q193_		Synd, Elakt, Omoget, Emotionellt icke-intelligent, Destruktivt	5	10	2	Nej
Q194_	2	yelling insults fearful rage controlling	5	1	Q194_	2	Obehagligt, Aggressivt, Vårdslöst, Hotfullt, Okontrollerat	5	8	1	Nej									Q514_		spanking crying mark upset authoritative	4	1	Q514_		bra, sant, uppfostarn, stabilitet, lära sig en lexa	2	9	2	Nej
Q194_	2	yelling insults fearful rage controlling	5	1	Q194_	2	vanligt, psykiskt, standard, varning, oproblematiskt	1	7	2	Nej									Q514_		spanking crying mark upset authoritative	4	1	Q514_		Oacceptabelt, Läskigt, Barnet kan bli rädd för sina föräldrar, Barnet ser våld som acceptabelt, Olagligt	9	8	2	Nej
																				Q514_		spanking crying mark upset authoritative	4	1	Q514_		Problematiskt, Fel, Milt, Märkligt, Konsekvenser	4	8	1	Nej
Q195_	1	Intense Hurt Wrong Shameful Anger	6	2	Q195_	1	Omedvetet från Brittany, Verbalt, Jobbiga minnen, Inte så allvarligt, Misstag	4	8	2	Nej									Q515_	1	Severe Overkill Too much Harsh Negative	10	2	Q515_	1	Extremt, Okontrollerat, Oacceptabelt, Aggressivt, Obehagligt	10	7	1	Nej	Q515_	1	Misshandel, Misshandel, Misshandel, Misshandel, Olämpligt	10	9	1	Ja
Q195_	1	Intense Hurt Wrong Shameful Anger	6	2	Q195_	1	Psykisk misshandel, Psykiska men, Vill såra, Maktutövning, Otrygga familjeförhållanden	8	9	1	Nej									Q515_	1	Severe Overkill Too much Harsh Negative	10	2	Q515_	1	våld, olydnad, överdrivet, föräldraskap, misshandel	8	8	2	Ja
Q197_	2	Moderate Scary Wild Reactive Raging	4	1	Q197_	2	Fysiskt, Verbal, Skadligt, Upprört, Intensiv	6	3	2	Nej	Q197_	2	Normalt, Uppfostrande, Disciplinerande, Arbetar, Otrovärdigt	2	4	2	Nej		Q517_	2	Mild Justified Controlled Stern Serious	1	1	Q517_	2	Ganska allvarligt, Barnaga är olagligt, Inte ok, Sjukt, Behöver psykologhjälp	7	7	2	Ja	Q517_	2	Förnekelse, Våld, Barnmisshandel, Vanvård, Förtryck	8	7	1	Ja
Q197_	2	Moderate Scary Wild Reactive Raging	4	1	Q197_	2	Överdrivet, Extremt, Ovarsamt, Ohållbart, Farligt	7	5	2	Nej									Q517_	2	Mild Justified Controlled Stern Serious	1	1	Q517_	2	Fysiskt, Smärta, Förnedrande, Planerat, Kalkylerat	8	6	2	Nej
Q198_	2	intelliengent moral needed desperate necessary	1	1	Q198_	2	milt, konsekvens, naturligt, inte skadligt, vanligt	1	9	1	Nej	Q198_	2	Inget våld, Bristande kommunikation, Lågt föräldra2dat, Relation, Konflikthantering	0	10	1	Ja		Q518_	2	Nervous Afraid Overreaction Normalized Learned	3	3	Q518_	2	ovisshet, minne, tråkigt, fel, oundvikligt	1	4	1	Nej
Q198_	2	intelliengent moral needed desperate necessary	1	1	Q198_	2	Bra, Konsekvent, Disciplin, Rätt, Inte våld	0	10	1	Nej									Q518_	2	Nervous Afraid Overreaction Normalized Learned	3	3	Q518_	2	Allvarligt, Onödigt, Otryggt, Traumatiskt, Hotfullt	9	9	2	Ja
																				Q518_	2	Nervous Afraid Overreaction Normalized Learned	3	3	Q518_	2	Dumt, Onödigt våldsamt, Ogenomtänkt, aggressivt, Lär flickan fel sak	5	5	2	Nej
Q199_	2	Wrong Unfair Scary Uncalled for Understandable	6	1	Q199_	2	Milt, rättfärdigat, Rättvis, Förtjänt, Uppfostran	0	10	2	Nej									Q519_		stressful problematic educational unexpected teaching	3	1	Q519_		Elakt, Otrygghet, Chokande, Oansvarigt, Orossnmälan	9	10	1	Nej	Q519_		Ut2ande barn, Tillrättavisning, Saknar verktyg, Rädsla, Våld	8	10	1	Ja
Q199_	2	Wrong Unfair Scary Uncalled for Understandable	6	1	Q199_	2	Inte snällt, Omoget, Onödigt, Konstigt, Förståeligt	3	8	2	Nej									Q519_		stressful problematic educational unexpected teaching	3	1	Q519_		Milt, Lågt, Litet, Låg, Blygsamt	6	10	2	Nej
Q202_	2	Mild Uncalledfor Belittling Traumatic Devastating	2	1	Q202_	2	Hot om straff, Höjda röster/skrik, Verbalt personangrepp, Konfliktundvikande av sonen, Svagt ingripande av modern	6	9	2	Nej	Q202_	2	förolämpning, kränkande, hot (om straff), auktoritärt, psykiskt våld	8	7	3	Ja		Q521_	2	Wrong Painful Sad Uncalled for Loss of control	7	1	Q521_	2	utöver det normala, allvarligt, rättfärdigat, oroväckande, inte okej	5	7	2	Nej
Q202_	2	Mild Uncalledfor Belittling Traumatic Devastating	2	1	Q202_	2	elakt, oresonabelt, taskigt, bitter, arg	5	7	1	Nej									Q521_	2	Wrong Painful Sad Uncalled for Loss of control	7	1	Q521_	2	Våld, Ilska, Blindhet, Hat, Upprörande	8	10	2	Nej
Q203_	2	stressful upsetting minor helpful immediate	1	1	Q203_	2	befogat, Rimligt, Icke våldsamt, nödvändigt, korrekt	3	7	2	Nej									Q523_	2	Mild Ridiculous Chuldish Bullying Small	3	1	Q523_	2	Onödigt, Överdrivet, Inte rättfärdigat, Självbildsförstörande, Alarmerande	8	10	2	Nej	Q523_	2	Fysiskt våld, barnmisshandel, Omsorgsbrist, Skräm2de, Skapar rädsla	5	7	1	Ja
Q203_	2	stressful upsetting minor helpful immediate	1	1	Q203_	2	Dålig, Ledsen, Besviken på föräldrarna, Arg, Negativ	7	9	2	Nej									Q523_	2	Mild Ridiculous Chuldish Bullying Small	3	1	Q523_	2	Oacceptabelt, Misshandel, Våldsamt, Felaktigt handlande, Medelgrovt	5	8	1	Nej
Q203_	2	stressful upsetting minor helpful immediate	1	1	Q203_	2	Obetydligt, Barnet kunde inte hantera sin ilska, Barnets ålder spelar roll, 2nen sa ifrån med all rätt, "Minnesvärt" för alla inblandade	2	10	2	Nej
Q208_		Severe Horrific Awful Scary Traumatising	10	1	Q208_		oroväckande, mentalt ostabil, illvilja, höga förutsättningar, inappropriate	5	8	1	Nej	Q208_		utnyttjande, förtryckande, mobbning, uteslutande, samvetslös	7	5				Q524_	2	shameful disturbing upsetting disappointing depressing	5	1	Q524_	2	Hårdhänt, Övergränsen, Frustrerande, Tålamodsprövande, Bägare rinner över	6	9	2	Ja	Q524_	2	Fysisk reaktion, Svårt att behärska sig, Hänsynslöshet, Reagera med våld, Fysisk skada som följd	4	5	2	Ja
Q208_		Severe Horrific Awful Scary Traumatising	10	1	Q208_		Psykisk misshandel, Hot, Skambelägga, Kontrollerade, Oroväckande	3	7	1	Nej									Q524_	2	shameful disturbing upsetting disappointing depressing	5	1	Q524_	2	Oacceptabelt, Frustration, Klaustrofobiskt, Brist på konsekvenstänk, Onödigt	8	10	2	Ja
																				Q524_	2	shameful disturbing upsetting disappointing depressing	5	1	Q524_	2	Stressad situation, Högljutt, Felsteg, Inte överdrivet, Inte toppen	4	3	1	Nej
Q209_	2	minor moderate lacking removed nonpresent	2	1	Q209_	2	Verbalt, Förnedrande, Aggressivt, Oproduktivt, Otryggt	5	6	2	Nej	Q209_	2	olämpligt beteende, oförskämt, okunnigt, elakt, okänsligt	5	8	1	Ja		Q526_	2	scary upsetting embarrassing maddening heartbreaking	8	1	Q526_	2	Psykisk våld, Fisisk våld, Agression, Räddsla, Chock	8	8	1	Ja	Q526_	2	Hotande, Psykiskt, Märken?, Påträngande, Toxiskt	6	6	2	Nej
Q209_	2	minor moderate lacking removed nonpresent	2	1	Q209_	2	kommunikationsproblem, rädsla, frustrerad, irriration, kort stubin	7	10	2	Nej
Q210_	1	Bad Damaging Hurtful Severe Dangerous	9	1	Q210_	1	läskigt, skada, trauma, Förnedring, Destruktiv	7	9	2	Nej	Q210_	1	skadligt, oroväckande, svårt att tala om, konfliktfyllt, pappas ansvar	6	6	2	Ja		Q528_		Awful Horrific Terrifying Disgusting Severe	10	1	Q528_		kränkande, våldsamt, omoget, oförstående, impulsivt	8	8	1	Nej	Q528_		Fysiskt våld, Chock, Svårigheter med känslomässig reglering, Psykiskt våld, Ingen förälder som skyddar	10	8	1	Nej
Q212_	1	extreme terrible disgusting serious threatening	7	2	Q212_	1	Omoget, Förminskande, Bittert, Empatilöst, Oförståelse	8	10	2	Nej									Q530_		harming smack slap hit lock	5	2	Q530_		Oacceptabelt, Fysiskt, Smärta, Skadligt, Upprörande	8	4	2	Nej	Q530_		Utsatthet för barnen, Allvarligt med risk för skada, Risk för upprepat våld, Både fysiskt och psykiskt våld, Övergrepp	9	9	1	Ja
Q212_	1	extreme terrible disgusting serious threatening	7	2	Q212_	1	psykisk förnedring, ohälsa, mobbing, straff för diagnos, undanflykter	8	5	2	Ja									Q530_		harming smack slap hit lock	5	2	Q530_		Överreaktion, Onödigt, Elakt, Fel, Olagligt	3	7	2	Nej
Q213_	1	Tame Emotional Medium Responsive Average	1	2	Q213_	1	Förnedrande, Kränkande, Instabil, Trauma, Omogen	8	9	1	Nej	Q213_	1	Helt förkastligt beteende för en förälder., Exempel på psykiskt våld., Föräldern behöver göra stora förändringar i sitt föräldraskap., Särskilt negativt att det inte är engångsföreteelser., Arga skrik och hot är skräm2de!	9	7	1	Ja		Q531_	2	anger tired upset crying contempt	4	1	Q531_	2	Hemskt, Sorgligt, Dåligt, Kriminellt, Oacceptabelt	7	9	1	Nej	Q531_	2	Känslor, Reglering, Tröst, Ensam, Spontant	6	9	1	Ja
Q213_	1	Tame Emotional Medium Responsive Average	1	2	Q213_	1	Emotionellt, Seriöst, Skadligt, Ansvarslöst, Vårdslöst	8	5	1	Nej									Q531_	2	anger tired upset crying contempt	4	1	Q531_	2	Konkret, Fysiskt, Affekt, Bestraffning, Dominans	9	9	2	Ja
Q213_	1	Tame Emotional Medium Responsive Average	1	2	Q213_	1	Typiskt, Normalt, Förskutning, Projicering, Stress	1	10	2	Nej
Q214_		cold harm mean bitchy blackmail	7	2	Q214_		Psykologisk tortyr, traumatiserande, 2ipulativt, fegt, elakt	8	10	2	Nej	Q214_		Förminskning, Självhat, Förändring, Kontroll, Nedtryckning	10	7	1	Nej		Q533_		MILDLY NECESSARY ADEQUATE DISCIPLINED RESTRAINED	2	1	Q533_		Övertramp, Problematiskt långsiktigt, Orsaken till väldet värre än själva våldet, Andra lösningar, Mindre allvarligt genom att det kom från en väldigt specifik situation.	5	8	2	Nej	Q533_		Affekt, Skydd, Gränssättning, Situationsbundet, Insikt	1	9	1	Ja
Q214_		cold harm mean bitchy blackmail	7	2	Q214_		sorgligt, dålig självkänsla, kontrollerande, hämd, psylologiskt	6	6	2	Nej
Q215_	1	loud passionate screaming anger hurtful	3	2	Q215_	1	Skräm2de, Narcissistisk, Omogen, nervsystemen, Påfrestande	10	10	1	Nej									Q534_	1	Mild Moderate Soft Quick Consequence	1	2	Q534_	1	Ingen impulskontroll, Verklighetsfrånvänd, Hämnd, Tveksamhet, Försvarande	9	10	1	Nej	Q534_	1	negativ syn, Våld, psykiskist våld, fysiskt våld, nedsättande	10	9	1	Nej
Q219_	2	Angry Scared Crying Upset Connection in	2	1	Q219_	2	gränsdragande, uppfostran, reflektion, förlåtande, försoning	0	10	2	Nej									Q534_	1	Mild Moderate Soft Quick Consequence	1	2	Q534_	1	Dåligt, Inte okej, Inte jätteallvarligt, Kan vara kanska vanligt, Inte så bra	4	4	2	Nej	Q534_	1	Uppfostringsvåld, Fysiskt våld, Brist på mentalisering, Psykisk ohälsa?, Oförutsägbarhet	4	10	1	Ja
Q219_	2	Angry Scared Crying Upset Connection in	2	1	Q219_	2	Vanligt, Komplicerat, Aggressivt, Känslosamt, Förbättringsområde	1	9	2	Nej	Q219_	2	verbalt våld, fysiskt hot, verbalt hot, torna upp sig, höja rösten	7	10	1	Nej		Q536_	2	mild typical normal parental annoying	1	1	Q536_	2	Varna, Konsekvenser, Attityd, Fysiskt ta bort, Skälla	3	7	2	Ja	Q536_	2	utskällning, varnat henne (hot), fysiskt ta bort (tvång), auktoritärt, ej inkännande	2	4	3	Ja
																				Q536_	2	mild typical normal parental annoying	1	1	Q536_	2	Stressande, Jobbigt, Ineffektivt, Dominerande, Ohållbart	4	9	1	Ja
Q220_	2	mild typical average normal done	2	1	Q220_	2	stressig, ovänlig, ovanlig, onödig, sträckt	5	8	2	Ja	Q220_	2	Tappat tålamod, Förälder i behov av stöd, Lätt hänt, Förälder med stress, Fel bemötande	4	10	1	Ja		Q539_		repri2d light non damaging deserved calculated	1	2	Q539_		att ge ett barn smisk är inte okej, 2 måste visa sina barn bra beteende, inte våld om de beter sig illa, våld skadar barn fysiskt och känslomässigt, barn förstår inte alltid varför vad de gjorde var illa, jag tror att föräldern tycker inte om göra det eftersom det händer inte så ofta	7	8	2	Nej
																				Q539_		repri2d light non damaging deserved calculated	1	2	Q539_		Föråldrat, Ifrånskyllande, Skräm2de, 2ipulativt, Otryggt	10	10	1	Ja
																				Q539_		repri2d light non damaging deserved calculated	1	2	Q539_		Inte rätt, Fysiskt våld, Helt fel, Dumt, Galenskap	8	8	2	Ja
Q221_		Anger Swearing Disappointment Upset Sadness	3	2	Q221_		Svårt läge, Jobbigt, Möjligt, Inte så bra, Kaos	2	7	2	Nej	Q221_		Kräver vidare utredning, Kan vara svårighet avseende gränssättning och vägledning, Kan vara psykiskt och materielt våld, Barnets ålder och mignad spelar in, Kan finnas behov av stöd avseende föräldraförmåga och konflikt hantering	3	8	1	Nej		Q541_	2	Play fighting Accidental Mistake A lesson Unecessary	0	1	Q541_	2	Lek, Omoget, Olyckshändelse, Varningstecken, Vuxen ska ha bättre impulskontroll	3	5	2	Nej	Q541_	2	motsägelsefullt, överslätande, obearbetat, otillräckligt underlag, behövs fördjupning	8	4	2	Ja
Q221_		Anger Swearing Disappointment Upset Sadness	3	2	Q221_		barnsligt, dumt, ej omtänksamt, impulsivt, toxiskt	4	10	2	Nej									Q541_	2	Play fighting Accidental Mistake A lesson Unecessary	0	1	Q541_	2	lek, knuffar, misstanke, känslig situation, onödig ursäkt?	0	4	2	Ja
Q222_	1	Shouting Repri2d Discipline Threat Disappointed	1	2	Q222_	1	Milt, Pedagogiskt, Bra, Icke fysiskt, Isolering	0	7	2	Nej									Q542_		Gruseome Gory Scary Intimidating New	4	2	Q542_		Hotfull, Aggressiv, Fysisk misshandel, Rädsla, Fysisk skada	7	10	3	Nej	Q542_		våld, kontroll, otrygghet, rädsla, ohälsa	6	8	1	Ja
Q222_	1	Shouting Repri2d Discipline Threat Disappointed	1	2	Q222_	1	Rättvist, Undervisande, Uppläxande, känslosamt, Ogenomtänkt	2	8	2	Nej									Q542_		Gruseome Gory Scary Intimidating New	4	2	Q542_		oroväckande, bekymmersamt, begynnande, riskfyllt, otryggt	2	9	2	Nej
																				Q542_		Gruseome Gory Scary Intimidating New	4	2	Q542_		Hemskt, Fysiskt, Ärrande, Obehagligt, Skräm2de	9	7	2	Nej
Q227_		Belittling distressing impactful concerning harmful	9	2	Q227_		Nedlåtande, Kan leda till dålig självkänsla, Ohållbart, Verbalt, Bör tas på allvar	6	9	2	Nej									Q543_		Bad Moderate Medium Worse Painful	6	1	Q543_		impulsiv reaktion, frustration, borde inte ha hänt, föräldern borde ha hanterat det annorlunda, inte pedagogiskt	7	8	1	Nej	Q543_		Aga, Uppfostransvåld, Situationsbetingat, Mentaliseringsbrist, Kränkning	2	7
Q227_		Belittling distressing impactful concerning harmful	9	2	Q227_		Ord, Har, Konsekvenser, Används, Försiktigt	4	10	1	Ja									Q543_		Bad Moderate Medium Worse Painful	6	1	Q543_		ilska, oacceptabelt, våld, aga, fel	9	10	2	Ja
Q227_		Belittling distressing impactful concerning harmful	9	2	Q227_		Allvarligt, Djuptgående, Långvarigt, Bestående, Mobbing	7	7	2	Ja									Q543_		Bad Moderate Medium Worse Painful	6	1	Q543_		oetiskt, elakt, upprörande, våldsamt, förnedrande	9	5	1	Ja
Q228_	2	Disappointing Unfair Bad Mild Moderate	6	1	Q228_	2	Verbalt, Negligerande av barnets behov, Skapar trauma, Oacceptabelt, Kräver åtgärder	6	7	2	Nej									Q545_	2	severe stressful cruel bullying horrible	9	1	Q545_	2	Våldsam, Ledsen, Mobbning, missbruk, orättvisa	7	8	2	Nej	Q545_	2	Psykisk, Fysiskt, Rädsla, Allvarligt, Hemlighetsmakeri	9	9	2	Nej
Q228_	2	Disappointing Unfair Bad Mild Moderate	6	1	Q228_	2	Sorgligt, Traumatsikt, Besvikelse, Övergiven, Förväntningar	5	9	2	Nej									Q545_	2	severe stressful cruel bullying horrible	9	1	Q545_	2	förnedrande, rädsla, våldsamt, okunskap, aggression	8	10	2	Nej	Q545_	2	Psykiskt våld, Fysiskt våld, Döljer våldet, Oförmåga att fullt ut se våldet., Socialt arv	10	10	1	Ja
																				Q545_	2	severe stressful cruel bullying horrible	9	1	Q545_	2	Våld, Pappa, Hackar, Trycker, Ser	4	8	2	Nej
Q229_	1	Scared Hurtful Frustrating Loud Angry	8	2	Q229_	1	raseriutbrott, skrek högt, få bort skrikandet, ut på altanen, garaget	4	6	2	Ja	Q229_	1	Känslomässig otillgänglighet, Eventuell försummelse, Psykiskt våld, Rädsla, Eventuellt svårigheter med känslomässig reglering	7	5	1	Nej		Q546_		sad fear unhappy pain remorsed	8	2	Q546_		Våld, Barnaga, Men för livet, Depression, Skadad relation	8	9	1	Nej	Q546_		Mycket allvarligt, Misshandel, Våldsoffer, Skräm2de, Polisanmäl	10	10	1	Ja
Q229_	1	Scared Hurtful Frustrating Loud Angry	8	2	Q229_	1	Inte bra, Onödigt, Det finns bättre sätt, Inte hela världen, överdrivet	1	8	2	Ja									Q546_		sad fear unhappy pain remorsed	8	2	Q546_		fysiska våldet, slagit barnet, gråta, förändrat barnets attityd, olycklig	9	8	2	Ja
Q230_	1	Punishment Justified Lesson Valid Just	2	2	Q230_	1	Rimligt, Konsekvensanalys, Föräldraskap, Karaktärsskapande, Tydligt	0	9	2	Ja	Q230_	1	Bestraffning, Uppfostran, Kränkning, Maktutövning, Läxa	2	8	2	Ja		Q547_	1	Severe Slap Anger Frustration Sadness	9	2	Q547_	1	nervös, tröttsam, otålighet, känslomässig deprivation, överväldigande	7	9	1	Nej	Q547_	1	Frustration, Stress, Reaktion, Överbelastning, Ledsna	5	3	1	Ja
Q230_	1	Punishment Justified Lesson Valid Just	2	2	Q230_	1	Bra, Måste lära sig att uppföra sig, Respekt återigen, Tänka igenom sina handlingar, Sätt ner foten	2	10	2	Nej									Q547_	1	Severe Slap Anger Frustration Sadness	9	2	Q547_	1	plötslig, låg, oväntad, iaktagen, måttlig	2	10	2	Nej
																				Q547_	1	Severe Slap Anger Frustration Sadness	9	2	Q547_	1	Ilska, Frustration, Hjälplöshet, Affekt, Reaktion	10	10	1	Ja
Q231_		Threaten Take-away Punishment Stern Last-resort	1	2	Q231_		Mild, Ej fysisk, Rimligt, Bestraffning, Inte våld	0	10	2	Nej	Q231_		orättmätig, oproportionerlig, bestraffning, överlagd, osund	5	7	2	Nej		Q548_	1	Frantic Necessary Mild Proportional Just	1	2	Q548_	1	Hålla fast, Vanligt, Svårt att utvärdera, Stress, Räddsla	2	3	1	Nej	Q548_	1	Föräldraskap, Frustration, Skam, Säkerhet, Andrahandsinformation	1	5	1	Nej
Q231_		Threaten Take-away Punishment Stern Last-resort	1	2	Q231_		Tråkigt, Nödvändigt, Normalt, Harmlöst, Inget hot	1	9	2	Ja									Q548_	1	Frantic Necessary Mild Proportional Just	1	2	Q548_	1	Kontroll, Säkerhet, Lugn, Stilla, Konsekvens	1	10	2	Nej
Q233_	1	Little small nothing short serious	5	2	Q233_	1	dåligt, oansvarigt, onödigt, spontant, frustrerande	2	5	2	Nej	Q233_	1	Affekt, Provocerande, Opedagogiskt, Normalisering, Otrygg	10	8	1	Ja		Q549_		alarming disturbing dangerous disgusting abnormal	10	2	Q549_		Hemskt, Vedervärdigt, Traumatiskt, Allvarligt, Elakt	8	9	2	Nej	Q549_		Fysiskt våld, Obehag, Rädsla, Allvar, Skyddsbehov	10	10	1	Ja
Q233_	1	Little small nothing short serious	5	2	Q233_	1	Strikt, Strängt, Fel, Inte snäll, Ondska	7	8	1	Nej									Q549_		alarming disturbing dangerous disgusting abnormal	10	2	Q549_		Traumatisk, Oförlåtligt, Våldsamt, Kriminellt, Fruktansvärt	10	9	2	Nej
Q235_	1	Sudden Loud Angry Disappointed Moderate	4	2	Q235_	1	Inte, över, gränsen, till, våld	1	8	2	Nej	Q235_	1	Materiellt våld, Psykiskt våld, Föräldrar mot barn, Bestraffning, Hårt straff	4	8	2	Ja		Q551_	1	minor chill small minute miniscule	2	2	Q551_	1	barnaga, disciplin, tillrättavisande, uppfostran, gammeldags	3	10	2	Nej	Q551_	1	Förståeligt utifrån situationen, Mindre lämpligt, Vuxna är också människor, Medför ej skada för barnet, Svår situation för familjen	0	8	1	Nej
Q236_	2	Mean Anger Outrageous Cruel Serious	6	1	Q236_	2	Influens, Psykologi, Terapi, Konsekvens, självreflektion	4	10	2	Nej									Q551_	1	minor chill small minute miniscule	2	2	Q551_	1	Dåligt, Hemsk, Det finns andra sätt att disciplinera sina barn, Sorlig, Mer vanligt än 2 tror	2	8	2	Ja	Q551_	1	Gaslighting, Uppfostringsvåld, Härskartekniker, Girighet, Allians	8	5	1	Nej
Q236_	2	Mean Anger Outrageous Cruel Serious	6	1	Q236_	2	ångest, oro, stress, rädsla, osäkerhet	8	8	2	Ja									Q551_	1	minor chill small minute miniscule	2	2	Q551_	1	lite allvarligt, okontrollerat, inte sansat, impulsivt, ganska våldsamt	4	7	2	Nej
Q236_	2	Mean Anger Outrageous Cruel Serious	6	1	Q236_	2	Överväldigande, Otillräcklighet, Maktlöshet, Förskräckelse, Sorg	8	10	1	Ja									Q552_	2	neutral unsevere play fun nonviolent	0	1	Q552_	2	riskabelt, okänsligt, skojbråk, kan lätt gå överstyr, vanligt	3	10	2	Nej	Q552_	2	Normalisering, Förnekelse, Rädsla, Lojalitet, Våld	7	6	1	Ja
																				Q552_	2	neutral unsevere play fun nonviolent	0	1	Q552_	2	Ömsesidig, Välmenande, Problematisk, Skada, Fysisk	6	3	2	Nej
Q237_	1	Harmful Degrading Negligent Insensitive Avoibable	7	2	Q237_	1	Dumt, Elakt, Fel, Dåligt, Synd	6	9	1	Nej	Q237_	1	Nedlåtande, Förminskande, Bristande, Omotiverande, Förnedrande	6	9	2	Nej		Q554_	1	Sudden Shocked Painful slap on the hand Rage Moderate	5	2	Q554_	1	Överreaktion, Onödigt, Smärtsamt, Nödvändigt, Fel	8	2	2	Ja	Q554_	1	Oaktsamhet, Impulsivt, Gränssättning, Chock, Uppfostran	2	10	2	Nej
Q237_	1	Harmful Degrading Negligent Insensitive Avoibable	7	2	Q237_	1	Korkad, Partner, Men, Iallafall, Empatisk	6	7	2	Nej									Q554_	1	Sudden Shocked Painful slap on the hand Rage Moderate	5	2	Q554_	1	lagom, instinkt, konsekvent, bra, snabb	5	7	2	Ja
																				Q554_	1	Sudden Shocked Painful slap on the hand Rage Moderate	5	2	Q554_	1	Förvirring, Smärta, Överreagerar, Uppfostran, Lärande	0	10	2	Nej
Q238_		Distressing Destructive Emotional Harmful Detrimental	6	2	Q238_		missbruk, fel, ledsen, felaktigt, fördöma	3	10	1	Ja	Q238_		Psykisk våld, Trauma, Barnets relation till vuxen världen, Barnets utveckling, Dålig anknytning	8	5	2	Ja		Q555_	2	Mild Unintentional Well-menaing Tough Rough	1	1	Q555_	2	Ej allvarligt, Ickepedagogiskt, -, -, -	2	10	2	Nej	Q555_	2	Onödigt bryskt, Rimlig lösning, Mindre allvarligt, Dumt, Milt våld	4	5
Q238_		Distressing Destructive Emotional Harmful Detrimental	6	2	Q238_		allvarlig, verbal, trubbig, mental, problemskapande	8	10	2	Nej									Q555_	2	Mild Unintentional Well-menaing Tough Rough	1	1	Q555_	2	konsekvens, skada, snabb, grovt, lugn	5	8	2	Nej
Q238_		Distressing Destructive Emotional Harmful Detrimental	6	2	Q238_		Psykisk misshandel, Elakt, Ondskefullt, Fel, Dåligt	6	10	2	Ja									Q555_	2	Mild Unintentional Well-menaing Tough Rough	1	1	Q555_	2	Oallvarligt, Olykshändelse, Oproblematiskt, Otur, Skyddande	1	10	2	Nej
Q239_	2	Abuse Torture Stress Worried Scared	9	1	Q239_	2	Depression, Verbala övergräpp, Livrädd, Skilsmässa, Frustration	9	10	1	Ja	Q239_	2	Oberäknelig, Eskalerande, Oskyddade, Påverkan av yttre faktorer, Psykisk ohälsa	10	10	1	Ja		Q558_	2	Traumatic Unacceptable Severe Dangerous Destructive	7	1	Q558_	2	Allvarligt, Aggressiv, Opålitlig, Trauma, Kränkande	7	8	1	Nej
Q240_	1	loud tense excesssive confrontation teenager	6	2	Q240_	1	allvarligt, grovt, psykopatiskt, utöver det normala, "out of control"	8	9	2	Nej									Q558_	2	Traumatic Unacceptable Severe Dangerous Destructive	7	1	Q558_	2	Psykiskskada, Grovt, Sjukt, Aggresivt, Dåligt temprament	9	10	2	Nej
																				Q558_	2	Traumatic Unacceptable Severe Dangerous Destructive	7	1	Q558_	2	Impulsiv, Skrämsel, Konsekvenslöst tänkande, Vardagsvåld, Psykologiskt våld	4	6	2	Nej
Q240_	1	loud tense excesssive confrontation teenager	6	2	Q240_	1	Inte bra, Obehagligt, Hemskt, Synd om barnet, Dåligt för barnet	7	8	1	Nej	Q240_	1	Psykiskt våld, destruktivt, skapar otrygghet, bristande föräldraskap, fysiskt våld	8	9	1	Ja		Q559_	1	minor frustrating lesson learn tantrum	2	2	Q559_	1	Ilska, Frustration, Onödigt, Dialog, Behärskning	5	8	2	Ja	Q559_	1	Frustrerande, Uppfostringsvåld, Barnet behöver gränssättning och rutiner i vardagen, Föräldrarna behöver prata ihop om barnets regler, Mamma behöver hantera sin ilska	6	7	1	Ja
																				Q559_	1	minor frustrating lesson learn tantrum	2	2	Q559_	1	Mild, Uppfostrat, Tålmodig, Synd, Lugnt	2	9	2	Nej
																				Q559_	1	minor frustrating lesson learn tantrum	2	2	Q559_	1	Oansvarigt, Överreaktion, Övervåld, Onödigt, En dålig handling	5	10	1	Ja
Q241_		Devastating Traumatic Harmful Cruel Destructive	8	1	Q241_		Fel, Aggressivt, misstag, anfall, chock	6	9	1	Nej									Q560_	2	mild misunderstood hurtful emotional frustrating	4	1	Q560_	2	hårdhänt, irritation, onödigt, klantigt, elakt	7	10	2	Nej	Q560_	2	Förälder, tappar, besinning, självkontroll, skadar	5	7	2	Nej
Q241_		Devastating Traumatic Harmful Cruel Destructive	8	1	Q241_		Utom kontroll, Dålig självkontroll, psykiskt krävande, Frustrerande, Oacceptabelt beteende	7	8	2	Nej									Q560_	2	mild misunderstood hurtful emotional frustrating	4	1	Q560_	2	Svårtolkat, Kräver mer information, Förståeligt, Onödigt, Tråkigt	3	10	1	Ja
																				Q560_	2	mild misunderstood hurtful emotional frustrating	4	1	Q560_	2	Vagt, Nödvändigt, Mild, Minimum, Överdrivet	0	10	2	Ja
Q242_	1	moderate frustrating verbal shoutin noise	4	2	Q242_	1	Gränsfall, Hot, Pedagogik, Motivation, Stöd	1	10	2	Ja									Q561_	1	swat anger frustrated light markless	2	2	Q561_	1	reaktion, reflex, ilska, temperament, chock	5	10	2	Nej	Q561_	1	trauma, skadat förtroende, självbehärskning, rädsla, efterföljder	4	6	1	Ja
Q242_	1	moderate frustrating verbal shoutin noise	4	2	Q242_	1	logiskt, lärande, bra, hotande, fungerande	1	9	2	Ja									Q561_	1	swat anger frustrated light markless	2	2	Q561_	1	dåligt föräldraskap, barntrauma, Skräm2de, mistreatment, barnmisshandel	7	9	2	Ja
																				Q561_	1	swat anger frustrated light markless	2	2	Q561_	1	Överreaktion, Otålig, Ångra, Stress, Rädd	5	10	1	Nej
Q243_	2	tears noise mess scream anger	7	1	Q243_	2	oacceptabelt, Onödig utskällning, Kan eskalera, Allvarligt, Farlig reaktion	6	10	2	Nej	Q243_	2	Pappa tappar tålamodet, Mäniskliga känslor, Barn får skulden, Mamma skyddar, Pappa bör be om ursäkt	5	9	3	Nej		Q562_	1	Severe Justified Biased Angry Frustrated	6	2	Q562_	1	fysisk misshandel, psykisk misshandel, dålig förälder, hotfullt, otryggt	8	8	2	Nej	Q562_	1	skyddslös, föräldraförmåga, brister, systematik, våld	9	7	1	Ja
																				Q562_	1	Severe Justified Biased Angry Frustrated	6	2	Q562_	1	oacceptabelt, otroligt, frustrerande, skräm2de,, upprörande	10	8	2	Ja
Q244_	2	mild frustrating accidental irritating innocent	4	1	Q244_	2	barn, möjligheten, allvarligt, dålig, bedömning	5	5	2	Ja	Q244_	2	Maktmissbruk, Psykiskt, Kränkande, Hot, Bristande föräldraskap	7	8	1	Nej		Q566_	2	low scary unexpected adverse unkind	3	1	Q566_	2	raseriutbrott, släpa, chock, autistiskt, aggressiv	10	6	2	Nej
Q244_	2	mild frustrating accidental irritating innocent	4	1	Q244_	2	Kränkade, Misshandlad, Lärorik, Överreaktion, Oavsiktligt	5	7	1	Ja									Q566_	2	low scary unexpected adverse unkind	3	1	Q566_	2	Inte optimalt, Kanske nödvändigt, Tveksamt om det är våld, Bättre att kommunicera dock, Kan leda till försämrad relation	5	9	2	Nej
																				Q566_	2	low scary unexpected adverse unkind	3	1	Q566_	2	Oroväckande, Obehagligt, Oproportionerligt, Läskigt, Kylande	3	8	2	Nej
Q246_	1	yelled mean harsh comment snapped	2	2	Q246_	1	Mänskligt, Inte jätteallvarligt, Långsint dotter, Vanligt, Arg mamma	3	5	2	Ja	Q246_	1	Olämpligt, Ovuxet, Dålig relation, Småsint, Härskarteknik	7	8	1	Ja		Q567_	1	proportional merited necessary mild reactionary	1	2	Q567_	1	Ganska, Våldsamt, Och, Inte, Normalt	9	4	2	Nej	Q567_	1	Aggressivt, Hemskt, Inte okej, Allvarligt, ingen självkontroll över sina känslor	5	8	1	Nej
																				Q567_	1	proportional merited necessary mild reactionary	1	2	Q567_	1	Gammeldags, Våldsamt, Elakt, Irrationellt, Strängt	3	8	2	Nej
																				Q567_	1	proportional merited necessary mild reactionary	1	2	Q567_	1	Hemsk, Ärg, Nej, Ledsen, Stop	9	7	2	Ja
Q247_	1	Unfair Mean Biased 2ipulative Sick	7	2	Q247_	1	Lindrigt, Rimligt, Harmlöst, Befogat, Utstuderat	1	8	2	Nej	Q247_	1	Auktoritärt föräldraskap, Konsekvens/straff, Styrande, En form av psykiskt våld, Dominant föräldraskap	3	10	1	Ja		Q568_	2	Saftey Mildly Slightly Prtoctive Minimal	2	1	Q568_	2	Inte allvarligt, Beskyddande, Värnande, Faderligt, Subjektivt	1	8	2	Nej	Q568_	2	Skydd, Missförstånd, Omtanke, Ansvar, Säkerhet	0	9	1	Ja
Q247_	1	Unfair Mean Biased 2ipulative Sick	7	2	Q247_	1	Tvång, Ickevåld, Förälders intresse, Ofrivilligt, Ologiskt	6	9	2	Nej									Q568_	2	Saftey Mildly Slightly Prtoctive Minimal	2	1	Q568_	2	Bekymrad, Aggresiv, Potentiell Misstag, Hastigt beslut, Trovärdig	4	9	2	Nej
																				Q568_	2	Saftey Mildly Slightly Prtoctive Minimal	2	1	Q568_	2	felkommunikation, rädsla, barn förstår inte hur farligt det kan vara, reaktion, oansvarigt beteende	1	10	2	Nej
Q248_	1	loud messy abusive crazy intense	7	2	Q248_	1	Milt, Förståeligt, Oansvarigt, Oallvarligt, Oseriöst	2	6			Q248_	1	Psykisk, Hot, Straff, Allvarlig våld, Psykisk ohälsa	8	7	1	Ja		Q571_	2	Horrific Upsetting Embarrassing Serious Medical	9	1	Q571_	2	Ledsen, Vanligt att tappa tålamodet., Olyckligt, Oavsiktlig, Bra att pappan kände sig ledsen	8	10	1	Ja	Q571_	2	oroväckande, brister, svårigheter, känsloreglering, våld	8	8	1	Ja
Q248_	1	loud messy abusive crazy intense	7	2	Q248_	1	över reaktionen, arg, olämpligt, täkken till något annat, verbalt mishandel	3	10	2	Nej									Q571_	2	Horrific Upsetting Embarrassing Serious Medical	9	1	Q571_	2	fysiskt våld, Aggressionsproblem, tar ej ansvar över handlingen, misshandel, impulsstyrt	7	6
																				Q571_	2	Horrific Upsetting Embarrassing Serious Medical	9	1	Q571_	2	Fysiskt våld, Oaktsamhet, dåligt tålamod, trötthet, ansvar som förälder	7	7	2	Ja
Q251_	2	somewhat slightly minimal medium low-end	5	1	Q251_	2	frustrerande, nedlåtande, dåligt mot självkänslan, orättvist, utpekande	4	7	1	Nej	Q251_	2	Kränkande, Nedlåtande, osäker relation, dålig självkänsla, ilska	6	10	1	Ja		Q572_		minor reasonable discipline targeted limited	2	2	Q572_		Isolerat, Oavsiktligt, Impulsivt, Skyddande, Situationsanpassat	5	8	1	Nej
Q251_	2	somewhat slightly minimal medium low-end	5	1	Q251_	2	Psykiskt våld, Förvrängning, Mobbning, Nedlåtande, Förlöjligande	8	10	1	Nej									Q572_		minor reasonable discipline targeted limited	2	2	Q572_		rutinmässig smiskning allvarligt, förhindra påkörd av bil rätt, inte rätt, fel, fel bemött	6	4	1	Nej
																				Q572_		minor reasonable discipline targeted limited	2	2	Q572_		Rimligt, Förståeligt, Beskyddande, Nödvändigt, Läskigt	1	5	1	Nej
Q253_	2	unkind callous mean nasty horrible	8	1	Q253_	2	Gaslighting, Lögner, Vilseledande, Känslomässigt övergrepp, Sårande	8	9	1	Nej	Q253_	2	Pappa saknar barnperspektiv, Pappa brister i sin omsorg genom att prata illa om den andra föräldrar, Barnens förtroende för vuxna kan ifrågasättas, Omsorgspersonen ljuger, Relationen mellan mor och barn skadas	10	8	1	Ja		Q573_	2	Unsevere Shocking Limited Responsive Light	1	1	Q573_	2	Oroväckande, Onödigt, Våldsamt, Instinktivt våld, Kan eskalera	7	10	2	Nej	Q573_	2	Överraskad, Tillräckligt för oro, Har det hänt vid fler tillfällen, Risk att det händer igen, Barnets beskrivning?	3	3
Q253_	2	unkind callous mean nasty horrible	8	1	Q253_	2	Traumatiserande, 2ipulerande, Orsakar otrygghet, Sorgligt, Hemskt	8	9	2	Ja									Q573_	2	Unsevere Shocking Limited Responsive Light	1	1	Q573_	2	Uppfostran, Milt, Onödigt, Impulsivt, Läxa	1	10	2	Nej
Q253_	2	unkind callous mean nasty horrible	8	1	Q253_	2	Otrygg, Hatisk, Orolig, Mindre värde, Självkänslan	6	10	1	Ja
Q254_	1	Mild tasteless juvenile thoughtless mean	3	2	Q254_	1	Bristande, Förlöjliga, Opassande, Förnedrande, Oförstående	5	7	2	Ja	Q254_	1	Opassande, Förnedrande, Skadligt, Förminskande, Ganska vanligt	6	8	1	Nej		Q574_	2	High tone angry harsh to the point unfriendly	3	1	Q574_	2	Tillrättavisande, Proportionerligt, Gränssättande, Uppfostrade, Trots	2	8	2	Nej	Q574_	2	Felaktig gränssättning, Lite oroväckandes, Humörsvängning, Kommunikationsbrist, Relativt mild situation	5	4	1	Nej
Q254_	1	Mild tasteless juvenile thoughtless mean	3	2	Q254_	1	Mobbning, Nedsättande, Besvikelse, Omoget, Rädsla	7	4	2	Nej									Q574_	2	High tone angry harsh to the point unfriendly	3	1	Q574_	2	Förståeligt, Inte ok, Frustration, Rädsla, Maktkamp	3	7	1	Nej
																				Q574_	2	High tone angry harsh to the point unfriendly	3	1	Q574_	2	Inte så allvarligt, Okej, Bra fostrings, Överdrivet, Alla kan bli sura	1	7	2	Ja
Q255_	2	Upsetting 2ipulative Sad Mildly Slightly	3	1	Q255_	2	Tråkigt, Inte det värsta, 2ipulativt, Deprimerande, Onödigt	2	6	2	Nej	Q255_	2	Nedvärderande, skrämseltaktik, Kontroll, Förminskande, Okunskap	5	10	1	Nej		Q575_	1	needed decent useful illustrating contextual	1	2	Q575_	1	nedvärderande, skämmigt, smärtsamt, försum2de, nertonande av känslor	6	10	1	Nej	Q575_	1	fysiskt våld, publikt våld, känslomässig försummelse, förminskande, skambeläggande	7	8	1	Nej
Q255_	2	Upsetting 2ipulative Sad Mildly Slightly	3	1	Q255_	2	Ringa form av psykiskt våld, Härskarteknik, Kränkning, Maktdemonstration, Inte speciellt allvarligt	1	6	1	Nej									Q575_	1	needed decent useful illustrating contextual	1	2	Q575_	1	Våldsamt, Dramatiskt, Fel, Kan lösa på många olika sätt, Makt	5	4	1	Nej
																				Q575_	1	needed decent useful illustrating contextual	1	2	Q575_	1	Förmodligen inte så allvarligt, Händer de flesta föräldrar någon gång, Beror på hur förälder först har agerat, I grunden fel, men förståeligt, Inte bra om förälder ofta agerar så	3	9	2	Ja
Q258_	2	angry irritated frustrated irrational childish	7	1	Q258_	2	Dålig förälder, Känslosamt, Dålig uppfostran, Skapar förvirring, Glädjedödare	5	9	2	Ja	Q258_	2	Svordomarna, Och, Skriken, Var, Allvarliga	3	8	2	Ja		Q578_	2	hurtful pain emotional situational regret	4	1	Q578_	2	Överreaktion, aggressionsproblem, Fysiskt våld, Blåmärke, Ånger	9	10	2	Nej	Q578_	2	Situationsbetingat, Troligitvis utan uppsåt, Ej i uppfostringssyfte, Ej som bestraffning, Lek som gick fel	2	10	1	Ja
Q258_	2	angry irritated frustrated irrational childish	7	1	Q258_	2	Verbalt, Förvirrande, Osämja, Överdrift, Passionerat	4	9	2	Nej									Q578_	2	hurtful pain emotional situational regret	4	1	Q578_	2	Onödig, Skojsam, Inte med flit, Överstyr, Missuppfattat	2	5	2	Nej
																				Q578_	2	hurtful pain emotional situational regret	4	1	Q578_	2	Gick för långt, Känsloreglering, Temperament, Dålig impulskontroll, Lek blir allvar	4	9	1	Nej
Q259_	2	Upsetting Frustrating Scary Sad Lonely	4	1	Q259_	2	elakt, oansvarigt, dumt, hotfullt, konsekvens	7	10	1	Ja	Q259_	2	Hot, Rädsla, Ensamhet, Förvirring, Otålig	3	7				Q581_		Stress Upset Anger Sad Fear	2	1	Q581_		Rimligt om ingen smärta skapades, Förståelse, Måste få ett stopp, Mild, Osäker sannolikhet	1	7	2	Nej	Q581_		Bristande föräldraförmåga, Finns behov av stöd avseende gränssättning och vägledning, Huruvida det är våld har med fler faktorer att göra, Sker det kontinuerligt?, Hur fångades barnets känslor upp, dvs hur pratades det vidare om situationen spelar in.	3	8	1	Nej
Q259_	2	Upsetting Frustrating Scary Sad Lonely	4	1	Q259_	2	Sur, Aggressiv, Obekväm, Otålig, Eskalerande	3	10	1	Nej									Q581_		Stress Upset Anger Sad Fear	2	1	Q581_		inte okej, taskigt, elakt, otrevligt, obehagligt	3	8	1	Nej
Q260_	1	Reasonable Non-violent Okay Effective Easy	1	2	Q260_	1	Bra, Lärorikt, Rätt sorts straff, Inte fysiskt, Inte allvarligt	0	10	2	Ja	Q260_	1	Mentaliseringsbrist, psykiskt våld, ej åldersadekvat, skyddslöshet, bristande föräldraförmåga	8	8	1	Ja		Q583_	1	severe uncalledfor unnecessary harsh extreme	9	1	Q583_	1	Allvarligt, Fel, Olagligt, Oförsvarligt, Elakt	10	10	1	Nej	Q583_	1	Väldigt allvarligt, Rädsla hos barnet, Kontrollförlust, inte ok, skadligt	8	10	1	Ja
Q260_	1	Reasonable Non-violent Okay Effective Easy	1	2	Q260_	1	Uppfostrande, Konsekvenstänk, Proaktivt, Återhållsamt, Beskedligt	3	8	2	Nej									Q583_	1	severe uncalledfor unnecessary harsh extreme	9	1	Q583_	1	Fel, Ineffektivt, Okontrollerat, Trauma, Problematiskt	4	6	2	Nej
																				Q583_	1	severe uncalledfor unnecessary harsh extreme	9	1	Q583_	1	överreagera, eskalering, våld, oacceptabelt, kontroll	9	1	2	Nej
Q261_	1	Mild Nessisary Drugging Gentle Peaceful	2	2	Q261_	1	Omoraliskt, Förståeligt, Farligt, Frustration, Ok	3	8	2	Nej	Q261_	1	Oetiskt, Försummelse, Misstrohet, Stödinsatser krävs, Förebyggande arbete	6	7	1	Ja		Q584_	1	Confused Chaotic Frustrating Uncomfortable Uncontrolled	5	2	Q584_	1	Grundsjukdom, Beskyddande, Tålmodigt, Reaktivt, Sorgligt	6	10	2	Ja
																				Q584_	1	Confused Chaotic Frustrating Uncomfortable Uncontrolled	5	2	Q584_	1	Allvarligt, Agressionproblem, Konstigt, Respekt, Okontrollerbar	10	10	2	Nej
																				Q584_	1	Confused Chaotic Frustrating Uncomfortable Uncontrolled	5	2	Q584_	1	Tragiskt, Hemskt, Möjligen nödvändigt?, Svår-relaterat, Extremt tråkigt	5	7	2	Ja
Q262_		attentive frustrated careing assistive concerned	1	2	Q262_		Gränser, Mild, Kortsiktigt, Lärbart, Dialog	2	8	1	Nej									Q587_	2	Agressive Harsh Violent Brutal Vindictive	8	1	Q587_	2	Disciplin, Västerländska samhällets förfall, Svag mor, Far bör hållit starkt, Barn behöver stryk	0	8	2	Nej
Q262_		attentive frustrated careing assistive concerned	1	2	Q262_		Rimligt, Uppfostran, Bra, Effektivt, Rätt	0	10	2	Nej									Q587_	2	Agressive Harsh Violent Brutal Vindictive	8	1	Q587_	2	Gammaldags, Dumt, Bra att han tänkt om, Milt, Inte ok	4	7	1	Nej
Q262_		attentive frustrated careing assistive concerned	1	2	Q262_		Normalt, Overksamt, Fånigt, Lätt, Medelmåttig	0	10	1	Ja									Q587_	2	Agressive Harsh Violent Brutal Vindictive	8	1	Q587_	2	Hämskt, Osäkerhet i hemmet, Ilska, Dålig uppfostrande metoder, Seriöst	10	10	1	Nej
Q263_	1	loud mental bracing hard long	3	2	Q263_	1	Otrevligt, Dåligt beteende, Spak pappa som inte lyckas hålla barnen utanför, Inget direkt våld, Inte riktat mot barnen, men påverkar barnen	4	5	1	Nej	Q263_	1	Skrika, Problem, Negativt, Påverkar, Beteende	2	10	1	Nej		Q591_		Instinct Swift Preventative Protective Limited	2	1	Q591_		ofarligt, uppfostran, synd om djuret, kunde ha sagt till först, naturlig reaktion	0	10	3	Nej	Q591_		Kan hända, Inte allvarligt, Kan prata istället för slogs, ., .	3	5	1	Ja
Q263_	1	loud mental bracing hard long	3	2	Q263_	1	Skräm2de, Dumt, Onödigt, Förståeligt (ibland), Problematiskt	5	7	2	Nej									Q591_		Instinct Swift Preventative Protective Limited	2	1	Q591_		Reflexhandling, Skyddsinstinkt, Lärorik, Uppfostran, Oavsiktligt	8	10	1	Ja
Q267_	1	Harsh Cold Irritated Bad Helpless	1	1	Q267_	1	omoget, barnsligt, icke-klokt, respektlöst, elakt	1	9	2	Nej									Q593_	1	Uneccesary extreme frightening forceful detrimental	8	2	Q593_	1	bagatell, övereaktion, psykfall, kränkning, panik	8	8	2	Nej	Q593_	1	allvarligt, bestående men, skadligt, var fanns pappan?, polisanmälan/orosanmälan	9	7	2	Ja
Q267_	1	Harsh Cold Irritated Bad Helpless	1	1	Q267_	1	Ineffektivt, Jobbigt, Stressande, Dominerande, Störigt	2	9	1	Ja									Q593_	1	Uneccesary extreme frightening forceful detrimental	8	2	Q593_	1	hot, våld, grovt, fysiskt, bestraffande av misstag	8	7	2	Nej	Q593_	1	Varna, Slå, Missnöje, Fysiskt, Låste	8	5	1	Nej
Q268_		Miniscule Effective Threat Restrict Stop	1	2	Q268_		onödigt, desperat, uppgivet, ineffektivt, dumt	4	10	1	Ja	Q268_		Auktoritär föräldrastil, Gränssättning, Integritet, Psykiskt våld, Materiellt våld	1	9	1	Ja		Q594_		not too much serious not too severe not too hurting not damaging noot too hard	3	2	Q594_		dåligt, fruktansvärt, frustrerande, idiot, skäms	7	3	2	Nej
Q268_		Miniscule Effective Threat Restrict Stop	1	2	Q268_		Resonabelt, Icke våldsamt, Effektivt, Konsekvenser, Förståeligt	0	10	1	Nej									Q594_		not too much serious not too severe not too hurting not damaging noot too hard	3	2	Q594_		mycket alvarligt, traumatiskt, finns aldrig anledning för, farligt, olagligt	9	8	2	Nej
Q269_		swearing shouting ARGUING bickering disciplining	1	2	Q269_		obetänksam, vilt, orättvis, obalancerad, insiktslös	9	10	1	Nej	Q269_		aggressionsproblem, skrik, uppfostran, mänskligt, maktutövande	3	6	1	Ja		Q595_	2	Horrific Awful Terrifying Heartbreaking Sad	8	1	Q595_	2	felaktigt, hemskt, dåligt, tortyr, bristande kunskap	8	9	2	Nej	Q595_	2	Oförståelse för diagnos, Okunskap, Allvarligt, Våldsamt, Traumatiserande	8	10	1	Ja
Q269_		swearing shouting ARGUING bickering disciplining	1	2	Q269_		Otrevligt, Läskigt, Dåliga influenser, Kan eventuellt trappas upp, Barnet lär sig inte hur 2 hanterar situationer	6	10	2	Nej									Q595_	2	Horrific Awful Terrifying Heartbreaking Sad	8	1	Q595_	2	Svårt, Behöver mer bakgrund, exessiv våld, Oacceptabel inställning (2nen), Maktmissbruk	9	10	2	Nej
Q269_		swearing shouting ARGUING bickering disciplining	1	2	Q269_		inget våld, disciplin, barnen måste lyssna, måste inte alltid höja rösten, inget dåligt att disciplinera	0	10	2	Nej									Q595_	2	Horrific Awful Terrifying Heartbreaking Sad	8	1	Q595_	2	Nedvärderande, Okunnig, Problematiskt, Ansvarslöst, Impulsiv	5	9	1	Nej
Q270	2	belittling frstrating hurtful serious angry	6	1	Q270	2	Ilska, Impulsiv, Barnsligt, Dåligt självförtroende, Uppgivenhet	3	9	2	Nej	Q270	2	nervärderande, provocerande, psykiskt våld, kränkande, Fara	8	10	1	Nej		Q597_	2	Violent Severe Unacceptable Abusive Undetermined	7	1	Q597_	2	Sorgligt, Fel, Oroväckande, Idiotiskt, Dumt	8	9	1	Nej	Q597_	2	Fysiskt våld, Allvarligt, Farligt, Trovärdigt barn, Våld mot barn	9	9	2	Ja
Q270	2	belittling frstrating hurtful serious angry	6	1	Q270	2	utskällning, nedvärderande, skam, otålig, uppbygd frustration	6	10	2	Nej									Q597_	2	Violent Severe Unacceptable Abusive Undetermined	7	1	Q597_	2	allvarligt, förnedrande, hemfridsbrott, våld mot barn, straff för olydnad	8	9	2	Ja
Q270	2	belittling frstrating hurtful serious angry	6	1	Q270	2	psykisk misshandel, dåligt tålamod, en förälders ansvar som vuxen, dålig pedagogik, inte upprepa	6	6	2	Ja									Q597_	2	Violent Severe Unacceptable Abusive Undetermined	7	1	Q597_	2	Svårbedömt, Olyckligt, Mild, Onödigt, Oacceptabelt	7	5	2	Ja
Q272_	1	Minor Petty Avoidable Childish Stubborn	0	2	Q272_	1	psykologisk, skrika, oförskämd, avslå, ursäkt	6	8	2	Nej	Q272_	1	Allvarligt, Utpressning, Passivaggressvt, Förtryck, Misshandel	8	10	1	Ja		Q600_	2	Frustrating Scary Bullying Intimidating Rough	6	1	Q600_	2	Allvarligt, Fysisk misshandel, Misstänkt, Barnmisshandel, Omogenhet	9	8	1	Nej	Q600_	2	Allvarligt, Otrygg, Pressad, Stressfyllt, Irrationell	7	8	2	Ja
Q272_	1	Minor Petty Avoidable Childish Stubborn	0	2	Q272_	1	Mild, Vanlig, Ofarlig, ansvarsfullt, väl skött	0	8	2	Nej									Q600_	2	Frustrating Scary Bullying Intimidating Rough	6	1	Q600_	2	Lämna, Terapi, Problem, Samtal, Psykiskt	7	8	1	Nej
Q272_	1	Minor Petty Avoidable Childish Stubborn	0	2	Q272_	1	Konflikt, Straff, Emotionellt intensivt, Ånger, Försoning	4	8	2	Nej									Q600_	2	Frustrating Scary Bullying Intimidating Rough	6	1	Q600_	2	Behöver mer information, Tidigare våld från föräldern kan ha lett till barnets reaktion?, Dra i armen gör många föräldrar, Knuffa är problematiskt, "känd för att ge igen" låter inte bra	6	10	2	Nej
Q273_	1	hurtfull sad medium immature angry	5	2	Q273_	1	Tappat det, Traumaskapande, Överreaktion, Minskar tillit, Barnsligt av föräldern	1	9	2	Nej	Q273_	1	Barnfridsbrott, Bristande känslomässig tillgänglighet, Kränkningar, Relationsuppbrott, Rädsla	6	8	1	Ja		Q601_	1	Slight Minor Light Easy Quick	1	2	Q601_	1	Våld, Hot, Rädsla, Dåliga föräldrar, Förminskande	6	8	2	Nej	Q601_	1	Fysiskt våld, Gränssättning, Föräldrar som inte har verktyg, Allvarligt, Aga	7	4	3	Nej
Q273_	1	hurtfull sad medium immature angry	5	2	Q273_	1	Psykisk ohälsa, Känslomässigt, Själv-isolerande, utmattande, Sök efter distraktion	5	9	2	Nej									Q601_	1	Slight Minor Light Easy Quick	1	2	Q601_	1	fel, våld, onödigt, dåligt, föräldraskap	6	8	2	Nej	Q601_	1	Fysiskt våld, Nedvärderande, Tydligt våld, Nedvärderande, Lägger över ansvaret på barnet vilket inte är ok	6	10	1	Ja
Q274_		sorrow pain love fristration anger	4	1	Q274_		rättvis, kompromissa, föräldraskap, Tvungen, behaglig	1	10	2	Nej	Q274_		Kränkande, Psykiskt, Skräm2de för barn, Skräm2de för andra förälder, Gränsöverskridande	5	10	1	Ja		Q603_	1	tired hit stressed correction spank	4	2	Q603_	1	hemskt, misshandel, överdrivet, "polisanmälbart"?, stört	10	1	2	Nej	Q603_	1	Spädbarnsvåld, Uppfostransvåld, Normalisering, Kränkning, Tillrättavisning	8	8	2	Ja
Q274_		sorrow pain love fristration anger	4	1	Q274_		ok, funkar, dåligt, föräldraskap, alternativ	1	5	2	Nej									Q603_	1	tired hit stressed correction spank	4	2	Q603_	1	Mycket allvarligt, Inte okej, Sorg, Skärrande, Borde polisanmälas	7	5	2	Nej
																				Q603_	1	tired hit stressed correction spank	4	2	Q603_	1	olagligt, gammalmodigt, elakt, hemskt, ofattbart	10	2	2	Ja
Q276_	1	Loud Frightening Uncontrolled Intimidating Scary	8	2	Q276_	1	Trauma, Upprörande, Bristande självkontroll, Ohälsosamt, Nedslående	7	10	2	Nej	Q276_	1	psykiskt våld, rädsla, brist föräldraförmåga, obehag, stöd i föräldrarollen	9	9	1	Ja		Q605_	2	moderate mindless angry upset sad	6	1	Q605_	2	Vanligt, Milt, Förväntat, Bekymrande, Obekvämt	1	9	2	Nej
Q276_	1	Loud Frightening Uncontrolled Intimidating Scary	8	2	Q276_	1	Oacceptabelt, Mild, Opassande, Obehärskat, Onödigt	6	6	2	Ja									Q605_	2	moderate mindless angry upset sad	6	1	Q605_	2	lite överdrivet, Helt okej, Svårt att avgöra, Bra försök, ej övervåld	3	7	2	Nej
Q277_	2	Aggressive Tragic Awful Sad Distasteful	9	1	Q277_	2	frustration, försöker göra sitt bästa, aggressionsproblem, svordomar, svårigheter att ta hand om barn med autism	7	8	2	Nej									Q606_		Modest Bad Sad Shameful Childish	7	1	Q606_		oberänksamt, begripligt, trött, svårbegripligt, förståeligt	2	10	1	Ja
Q277_	2	Aggressive Tragic Awful Sad Distasteful	9	1	Q277_	2	Obehagligt, Förståeligt, Frustrerande, Skräm2de, Oroväckande	4	8	2	Nej									Q606_		Modest Bad Sad Shameful Childish	7	1	Q606_		Arg, Inte lämplig, Dålig, Besviken, Ledsen	6	9	2	Nej
Q279_	1	Harsh Severe Moderate Quite Somewhat	2	2	Q279_	1	Inte så farligt, Skrik, Verbal, Trött, Stressad	0	9	2	Ja	Q279_	1	Konflikt, Uppfostran, Envis, Orkeslös, Impulskontroll	6	9	2	Ja		Q607_	2	Extreme Unnecessary Overboard Painful Sad	10	1	Q607_	2	allvarlig, grym, stressigt, farlig, slarvig	10	9	2	Ja	Q607_	2	Fysiskt, Psykiskt, Förnedrande, Våldsamt, Skadligt	9	8	1	Nej
																				Q607_	2	Extreme Unnecessary Overboard Painful Sad	10	1	Q607_	2	Fruktansvärt, Ondskefullt, Sårande, Empatilös, Dum	10	10	1	Ja
																				Q607_	2	Extreme Unnecessary Overboard Painful Sad	10	1	Q607_	2	Dåliga föräldrar, dåligt uppfrostning, våld mot barn, inte okej, kan polisanmälas	7	8	2	Nej
Q282_	1	Tiredness Stress Shouting Screaming Fear	2	2	Q282_	1	Logiskt, Frustrerande situation, Svårt, Dåliga val, Utmattande	4	10	3	Nej	Q282_	1	Frustration, Trötthet, Ledsen, Arg, Stressad	4	5	1	Ja		Q608_	2	mild Unsevere Meek Weak Barely	1	1	Q608_	2	engångsförteelse, avsaknad av tålamod, förståelse, dåligt samvete, trist	5	7	2	Nej	Q608_	2	Gränssättande, Insiktsskapande, Omtanke, Förldraansvar, Situationsbundet	2	9	1	Nej
Q282_	1	Tiredness Stress Shouting Screaming Fear	2	2	Q282_	1	Okonteollerad, Överreagenrande, Känslor, Irritaion, Otollerant	6	7	2	Nej									Q608_	2	mild Unsevere Meek Weak Barely	1	1	Q608_	2	Lätt våld, Ickeproblematiskt, Ohälsosamt, Ickekommunikativ, Skrämsel	4	9	2	Nej
Q283_		threat non-violent mild discipline controlled	0	1	Q283_		Utebliven belöning, Ej allvarligt, Konsekvenstänk, Inlärning, Bestraffning	2	10	2	Nej	Q283_		Beskyllande, Bestraffande, Auktoritär, Våld, Kontroll	6	8	1	Nej		Q609_		Gut wrenching Horrible Unexcusable Foul Sickening	10	2	Q609_		Extremt allvarligt, Brottsligt, Förödande för barnet, Kräver insats/utredning ombedelbart, Mer otrovärdigt pga. ålder på barnet och saknad av detaljer i berättelsen	9	3	2	Nej	Q609_		Allvarlig riskfaktor, Negativ påverkan på hälsan och den psykosociala utvecklingen, misshandel synnerligt grovt brott, Grovt våld, Flertalet framtida risker	10	10	1	Nej
Q283_		threat non-violent mild discipline controlled	0	1	Q283_		rimligt, proportionerligt, Bra som sista utväg, En konsekvens som inte är våld, Empatiskt	1	8	2	Nej									Q609_		Gut wrenching Horrible Unexcusable Foul Sickening	10	2	Q609_		Misshandel, Hemskt, Idiot, groteskt, sinnessjuk	10	10	2	Ja
																				Q609_		Gut wrenching Horrible Unexcusable Foul Sickening	10	2	Q609_		Hemskt, Sjukt, Barbariskt, Panik, Tortyr	10	7	2	Nej
Q285_	2	average strange weird unusual uncalled for	4	1	Q285_	2	Negativ påverkan, Svårt att skydda barnet, Kan påverka barnets framtid, Oacceptabelt, Sorgligt	7	10	1	Nej	Q285_	2	Illvilja, Dålig förebild, Ogynnsam, Bristande tillit, Oförmåga att skydda	4	6	2	Nej		Q610_	2	scary life-threatening traumatic violent heart-breaking	8	1	Q610_	2	Illa, Oansvarigt, Destruktivt, Obefogat, Korkat	8	8	2	Nej
Q285_	2	average strange weird unusual uncalled for	4	1	Q285_	2	Medelmåttigt, Vanligt, Jobbigt, Obekvämt, Läskigt	5	7	2	Nej									Q610_	2	scary life-threatening traumatic violent heart-breaking	8	1	Q610_	2	lugnt, ont, trauma, dåligt med alkohol, riskfyllt	5	1	2	Ja
Q287_	1	coehersive controlling emotional threatening serious	6	2	Q287_	1	Oroväckande, Skadligt, Felaktig uppfostran, Psykiskt skadande, Traumatiskt	6	10	2	Nej	Q287_	1	Försummelse, Utsatthet, Våld, Felaktig gränssättning, Oroväckande	8	5	1	Nej		Q611_	2	moderate sudden explosive angry disappointed	5	1	Q611_	2	fegt, onödigt, meningslöst, fånigt, dumt	8	6	2	Nej
Q287_	1	coehersive controlling emotional threatening serious	6	2	Q287_	1	hot, isolering, våld, bestraffning, hunger	9	7	1	Nej									Q611_	2	moderate sudden explosive angry disappointed	5	1	Q611_	2	Onödigt, Oproportionerligt, Kubde hanterats utan våld, Sätter dåligt exempel, "Bra" med tillrättavisning, men borde stannat vid det	7	6	2	Nej
Q287_	1	coehersive controlling emotional threatening serious	6	2	Q287_	1	Psykiskt, Hot, Rädsla, Hemskt, Straff	5	8	2	Nej
Q288_	2	Mild Averahge Not massive Small Little	1	1	Q288_	2	Trauma, Frustation, rädsla, ångest, temperament	8	10	2	Nej									Q612_	1	minimal necessary preventative required little	0	2	Q612_	1	Onödigt, Oacceptabelt, Inte ok, Finns bättre lösningar, Använd språk istället för at slå	7	9	2	Nej	Q612_	1	Tillrättavisande, Fysiskt våld, Förminskar våldet, Straffar, Destruktiv uppfostran	6	9	1	Nej
Q288_	2	Mild Averahge Not massive Small Little	1	1	Q288_	2	Vagt, Villkorar kärlek, Disciplin över empati, Påverkar barnens framtida relationer, Psykologiskt våld	6	8	1	Nej
Q289_		not severe not serious not hurting not praising not charming	5	2	Q289_		tråkigt, frustrerande, ensamt, skrik, ovisshet	2	10	1	Nej	Q289_		Tillrättavisning, Ut2ande, Frustration, Svårhanterligt, Bråk	2	10	1	Ja		Q613_	2	Reasonable Thoughtful Light uneasy punishment	2	2	Q613_	2	Fysiskt, Våldsamt, Makt, Grymt, Obehagligt	8	7	2	Nej	Q613_	2	fysiskt, kränkande, bestraffning, uppfostringssyfte, risk skapa latent våld	9	8	1	Ja
Q289_		not severe not serious not hurting not praising not charming	5	2	Q289_		Traumatiserande, Kontraproduktivt, Inte fysiskt men psykiskt skärrande, Otrygg situation för barnet, Barnet kände sig nog hjälplöst	7	7	2	Nej									Q613_	2	Reasonable Thoughtful Light uneasy punishment	2	2	Q613_	2	Klart våld, Antagen emotionell situation, Relativt lindrigt fysiskt våld, Nästan mest allvarligt att barnet fick sitta länge på sitt rum eferåt, Kombination fysiskt och psykiskt våld är ganska illa	8	5	1	Nej	Q613_	2	mänskligt, fel, vanmakt, ånger, inte upprepat våld	2	7	1	Ja
																				Q613_	2	Reasonable Thoughtful Light uneasy punishment	2	2	Q613_	2	Onödigt, Oproportionerligt, Straffkaraktär, Överreaktion, Traumatiskt	8	7	2	Nej
Q290_		mild stupid abrasive loud too much	4	2	Q290_		allvarligt, psykisk misshandel, ohälsa, onödigt, barnaga	5	10	2	Nej									Q615_	1	Forceful Bullish Oppressive Domineering Severe	4	2	Q615_	1	ohälsosam, stressat, psikopat, fysisk hårt, traumatiserande	7	6	1	Nej	Q615_	1	stressad, uppgiven, ensam, utmattad, hätsk	7	9
Q290_		mild stupid abrasive loud too much	4	2	Q290_		oförlåtligt, emotionell misshandel, gör skada i längden, instabil levnadssituation, inte okej	8	6	1	Nej									Q615_	1	Forceful Bullish Oppressive Domineering Severe	4	2	Q615_	1	obekväm, obehaglig, tråkig, pinsamt, bedrövlig situation	9	10	1	Nej
Q291_	2	Torture Abandonment Abusive Confusing Irritating	10	1	Q291_	2	Psykiskt, Nervärderande, Lögner, Onödigt, Opålitlighet	7	10	2	Ja	Q291_	2	Psykiskt våld, Gaslighting, Otrygghet, Oförutsägbarhet, Försummelse	6	7	1	Ja		Q617_	1	bad awful painful scarring serious	5	2	Q617_	1	Våldsam, Berusad, Okontrollerat, Känslig, Domestic problem	10	10	2	Nej
Q291_	2	Torture Abandonment Abusive Confusing Irritating	10	1	Q291_	2	2ipulation, Tillitsproblem, Alkoholism, Frånvaro, Rasism	8	7	2	Nej									Q617_	1	bad awful painful scarring serious	5	2	Q617_	1	Hemskt, Alkoholmissbruk, Tragiskt, Behöver hjälp, Våld	10	10	1	Nej
																				Q617_	1	bad awful painful scarring serious	5	2	Q617_	1	Alkoholmissbruk, Våld, Gränslös, Allvarligt, Sårande	10	6	2	Nej
Q292_	2	Harmful Sensitive Negligent Avoidable Degrading	8	1	Q292_	2	onödigt, bagatell, orimiligt, elakt, förståeligt	1	8	2	Nej	Q292_	2	Kan hända, Inte allvarligt, Ursäkt är viktigt, Kram, Skada	2	7	1	Ja		Q619_	1	smack head firm sudden startled	4	2	Q619_	1	övergrepp, missmod, kontroll, uppgivelse, våld	8	3	1	Nej
Q292_	2	Harmful Sensitive Negligent Avoidable Degrading	8	1	Q292_	2	Reaktion, Ilska, Utskällning, Ånger, Förlåtelse	1	7	2	Nej									Q619_	1	smack head firm sudden startled	4	2	Q619_	1	Diciplin, Rädsla, Arg, Nervös, Övet regerande	4	5	2	Nej
																				Q619_	1	smack head firm sudden startled	4	2	Q619_	1	slag, vanligt, onödigt, överdrift, allvar	5	6	2	Nej
Q293_	2	Intense Innapropriate Damaging Negative Toxic	7	1	Q293_	2	hemskt, överdrivet, aggressivt, olämpligt, elakt	8	7	2	Ja	Q293_	2	Kränkning, förminskande, Traumatiserande, Nedbrytande, Oförstående	8	8	1	Nej		Q620_	1	Severe Unjust Harsh Unwanted Awful	10	1	Q620_	1	utmattning, rädd, dumt, oväntant, dumt	7	6	2	Ja
Q293_	2	Intense Innapropriate Damaging Negative Toxic	7	1	Q293_	2	Underliggande ilska, Inget tålamod, Barnsligt, Kränkande, Pådrivande	4	8	2	Nej									Q620_	1	Severe Unjust Harsh Unwanted Awful	10	1	Q620_	1	överdrivet, våldsamt, obefogat, stress, kontrollbrist	10	10	1	Nej
Q295_	2	Bullying Unkind Controlling Unsympathetic Thoughtless	2	1	Q295_	2	Milt, förvirrande, bestraffning, syfte, ofarligt	0	7	2	Nej									Q620_	1	Severe Unjust Harsh Unwanted Awful	10	1	Q620_	1	frustration, ilska, onödigt, hon mår inte bra, allvarligt	8	9	2	Ja
Q295_	2	Bullying Unkind Controlling Unsympathetic Thoughtless	2	1	Q295_	2	för hårt straff, brist på empati och förklaring, skapar oro,ångest,trauma, skapar ätstörning hos barnet, pappan tänker inte på konsekvens	9	9	2	Nej									Q621_	1	Furious Out of control Hysterical Impulsive Aggressive	8	2	Q621_	1	Skadligt, Oroväckande, Otröstande, Dåligt, Elakt	8	4	2	Ja
Q296_	2	Sad Isolating Wrong Difficult Lasting	6	1	Q296_	2	Elak, Oansvarig, Verbal attack, Inkompetent förälder, Emotionell skada	4	10	3	Nej									Q623_	1	minimal none slight small little	0	2	Q623_	1	Medel, Våld, Fysiskt, Inte, Okej	3	9	2	Nej	Q623_	1	Konkret, Ensidigt, Konsekvens, Rättfärdigat (av föräldern), Situationsspecifikt	6	4	2	Ja
Q296_	2	Sad Isolating Wrong Difficult Lasting	6	1	Q296_	2	Dumt, Ansvarslös, Inget tänkande, Fegt, Fel uppfostran	8	10	2	Nej									Q623_	1	minimal none slight small little	0	2	Q623_	1	Över gränsen, Inte okej, Hemskt, Trauma, Olycka	4	9	2	Ja
																				Q623_	1	minimal none slight small little	0	2	Q623_	1	Olämpligt, Skadligt, Oacceptabelt, Traumatiskt, Förödmjukande	10	10	2	Ja
Q301_		mindless angry sad hurtful loud	6	1	Q301_		strikt, verbalt övergrepp, obekvämt, utom kontroll, felkommunikation	8	10	2	Ja									Q624_	1	Safe Calm Respectful Relieving Kind	1	2	Q624_	1	Förnekelse, Förminskning, Rädsla, Skam, Mörkertal	4	2	2	Nej	Q624_	1	Oacceptabelt, Oroande, Normalisering, Skam, Dold	10	6	1	Ja
Q301_		mindless angry sad hurtful loud	6	1	Q301_		Frustration, Okontrollerbar, Irritation, Onödiga hot, Urspårat	4	10	2	Ja									Q624_	1	Safe Calm Respectful Relieving Kind	1	2	Q624_	1	oförsiktig, omedveten, ansvarslös, dumt, outbildad	5	8	2	Ja
Q301_		mindless angry sad hurtful loud	6	1	Q301_		Egalitetspeincipen, Lagom, Förståeligt, Normalt, Rättfärdigat	1	10	1	Nej
Q303_	2	Mild Insignificent Unsevere Unnoticeable Rare	0	1	Q303_	2	Oengegerad, Mild, Bestraffning, Avundsjuka, onödigt	3	7	2	Nej	Q303_	2	Uteslutning, Kränkande, Elakt, Obegripligt, Skadligt	6	7	1	Ja		Q627_	2	pain anger fright fear disturbed	9	1	Q627_	2	Våld, Tillrättavisa, Omoraliskt, Vrede, Oförlåtligt	8	8	2	Ja	Q627_	2	misshandel, kränkande, orimligt, straff, övergrepp	8	4	1	Ja
Q303_	2	Mild Insignificent Unsevere Unnoticeable Rare	0	1	Q303_	2	Oroväckande, Elakt, Omoget, Överreagerande, Besvikande	5	8	1	Nej									Q627_	2	pain anger fright fear disturbed	9	1	Q627_	2	Orimligt, Oacceptabelt, Självkontroll, Oro, Kommunikation	7	8	2	Nej
Q303_	2	Mild Insignificent Unsevere Unnoticeable Rare	0	1	Q303_	2	Pappas, Handlingar, Har, Långvariga, Effekter	7	6	2	Nej
Q306_	2	moderate sudden angry yelling disappointed	4	1	Q306_	2	Obefintligt, Lågt, Verbalt, Löjligt, Svagt	0	9	2	Nej	Q306_	2	Anmärkningsvärt, Oroande, Kränkande, Hotfullt, Ologisk konsekvens	6	10	1	Ja		Q628_	1	anger impatient furious rage irate	10	2	Q628_	1	hemskt, fel, trauma, traumatiserande, oansvarigt	10	10	1	Ja
Q306_	2	moderate sudden angry yelling disappointed	4	1	Q306_	2	Rimligt straff, Orimligt att skrika, beroende på definitionen av skrik, Psykiskt våld, Självkontroll behöver övas av samtliga, Prioritera studier istället för internet	4	10	2	Ja									Q628_	1	anger impatient furious rage irate	10	2	Q628_	1	Förskräckligt, bestraffbart, obefogat, överdriven våld, förskräcklig förälder	9	7	2	Nej
																				Q628_	1	anger impatient furious rage irate	10	2	Q628_	1	Agning, Våld, Hemskt, Olagligt, Fysiskt	8	6	2	Nej
Q307_	1	unneccessary high intensity angry threatening loud	8	2	Q307_	1	Milt, Överreaktion, Måttligt, Psykiskt, Jobbigt	2	10	2	Nej									Q629_	2	mean horrible over reaction selfish controlling	8	1	Q629_	2	Straff, Utbrott, Onödigt, Våldsam, 2ipulation	7	7	2	Nej	Q629_		Skräm2de, Rädsla, Våld, Otrygg, ensam	9	10	1	Ja
																				Q629_	2	mean horrible over reaction selfish controlling	8	1	Q629_	2	våld, fysiskt, farligt, ärrande, dåligt	8	7	2	Nej
Q308_	1	small tiny little emotional minimal	1	2	Q308_	1	familj, irritation, mänskligt, omoget, ånger	2	10	2	Nej									Q630_	2	severe scary for her unhinged unreasonable mystifying	8	1	Q630_	2	Våldsamt, Förnekelse, Fyskiskt, Skador, Misbruk	8	8	2	Nej	Q630_	2	Sparken, var, det, allvarliga, momentet	5	8	2	Ja
Q308_	1	small tiny little emotional minimal	1	2	Q308_	1	Känsligt, Misskommunikation, Humör, Ilska, Onödigt	4	7	2	Nej									Q630_	2	severe scary for her unhinged unreasonable mystifying	8	1	Q630_	2	Fysiskt våld, Mycket allvarligt, Skadligt, Skräm2de för dottern, Bör anmälas till socialen	8	10	1	Ja
Q309_		verbal loud abusive enraged not-proportionate	7	2	Q309_		skandalöst, ansvarslöst, elakt, oreflekterat, hemskt	5	4	2	Nej									Q632_	1	controlling empathetic dominant care little aggression.	2	2	Q632_	1	Oacceptabelt, Idioti, Efterblivna, Kräk, Skitförälder	8	10	2	Nej	Q632_	1	Känslor, Kontrollbehov, Instabil, Rädsla, Försumma	7	10	1	Nej
Q309_		verbal loud abusive enraged not-proportionate	7	2	Q309_		oroväckande, tråkigt, överreaktion, opedagogiskt, allvarligt	7	8	2	Nej									Q632_	1	controlling empathetic dominant care little aggression.	2	2	Q632_	1	Tortyr, Olagligt, Opassande, Diktatoriskt, 2iskt	10	8	2	Nej
Q309_		verbal loud abusive enraged not-proportionate	7	2	Q309_		Förödmjukande, Traumatiskt, Grovt, Obefogat, Kränkande	8	10	2	Ja									Q632_	1	controlling empathetic dominant care little aggression.	2	2	Q632_	1	FEL!, Okunnig mamma., Behöver terapi, psykiskt påfrestande, Traumatiska minnen för barnet.	10	10	2	Nej
Q311_		Control Anger Impatience Inappropriateness Unkind	4	1	Q311_		hård, oförståelse, fel bemött, okunskap, fel	3	5	1	Nej									Q633_	2	Unwarranted Disrespectful Childlike Rude Appalling	7	1	Q633_	2	obalanserad, skräm2de, okontrollerat beteende, känslokall, plötslig	7	9	1	Nej	Q633_	2	Kränkande, Hotfullt, Skapa rädsla., Hot om våld, Gränsöverskridande	6	10	1	Ja
Q311_		Control Anger Impatience Inappropriateness Unkind	4	1	Q311_		Nej, Utbrott, Skrika, Adhd, Vrida	6	7	2	Nej									Q633_	2	Unwarranted Disrespectful Childlike Rude Appalling	7	1	Q633_	2	skräm2de, onödigt, stressande, trotsålder, svagt	3	10	1	Ja	Q633_	2	Aggressiv reaktion, Oacceptabelt, Opedagogiskt, Utagerande, Frustration	7	6	1	Nej
																				Q633_	2	Unwarranted Disrespectful Childlike Rude Appalling	7	1	Q633_	2	Pappan kom in i rummet efter två åringen skrek, Mam2 beskriver situationen som att allt var bra, Pappan återvänder till att titta på TV, Barnet får ett raseri brott igen., Pappan kommer in till rummet och kastar en kudde rakt på barnets huvud.	5	9	2	Nej
Q316_	2	mean traumatizing hurtful sad pain	10	1	Q316_	2	Inte våld, Beror på hur det sägs, Nedsättande, Klantig uppfostring, Överreaktion	1	4	2	Nej	Q316_	2	Pappan, skadar, barnets, självkänsla, förnekelsen	5	9	1	Ja		Q636_	2	enornomous unforgivable painful memorable regrettable	10	1	Q636_	2	Fruktansvärt, Olagligt, Dålig förälder, Synd om barnet, Upprörande	8	8	2	Ja	Q636_	2	Allvarligt våld, Polisanmälan, Bristande föräldraförmåga, Hur ser den andra förälderns (inte utövarens) skyddsförmåga ut?, Varför begränsas umgänge med grannbarnet?	8	10	1	Ja
																				Q636_	2	enornomous unforgivable painful memorable regrettable	10	1	Q636_	2	Fysisk misshandel, Fysiska skador, Mycket allvarligt, Borde anmäla, Borde skiljas	10	10	1	Nej
																				Q636_	2	enornomous unforgivable painful memorable regrettable	10	1	Q636_	2	Dumt, Elakt, Omodernt, Våldsamt, Misshandel	9	10	2	Nej
Q317_	1	minor loud frustrated unfair upset	1	2	Q317_	1	uppfostran, hårt men rättvist, ouppfostrad, diagnos, adhd	3	3	2	Nej	Q317_	1	Otydlighet, Orättvist, Kommunikation, Inkonsekvent, Föräldraskap	2	5	2	Ja		Q638_	1	Better Correct Loving Necessary Firm	1	2	Q638_	1	Strafftänkande, Våld som disciplin, Rättfärdiga sig med bibeln, Smisk som omskrivning, Gammaldags	6	9	2	Nej	Q638_	1	Materiellt våld, Härskarteknik, Kränkning, Våld, Misshandel	7	2	2	Ja
Q317_	1	minor loud frustrated unfair upset	1	2	Q317_	1	Bra att vara tydlig, Inte straffa med att inte få vara utomhus, Han behövde inte be om ursäkt, Inte jättebra, Lite överdrivet	3	2	1	Nej									Q638_	1	Better Correct Loving Necessary Firm	1	2	Q638_	1	Religion, Aga, Smärta, Minimera, Gammalmodigt	7	10	1	Nej
																				Q638_	1	Better Correct Loving Necessary Firm	1	2	Q638_	1	Dumt, Taskigt, Dåligt rustad för föräldraskap, Skadande, Auktoritärt	4	10	1	Ja
Q318_		Unjust Harsh Sad Changing Challenging	10	1	Q318_		Verbalt, Onödigt, Traumatiserande, Ledsamt, Passivitet	4	10	1	Nej	Q318_		Psykiskt våld, Förminskar, Kränker, Oengagerande, Oberäknelig	4	5	1	Ja		Q639_	1	Light Small Necessary Parenting Harmless	0	2	Q639_	1	Skyller ifrån sig, Fysiskt våld, Barnaga, Dålig emotionell hantering, Barnsliga föräldrar	8	9	3	Nej	Q639_	1	Agressionsproblem, Medberoende, Anknytning, Känslomässig-brist, Normalisering	8	9	1	Nej
Q318_		Unjust Harsh Sad Changing Challenging	10	1	Q318_		Försummelse, Ung barn, Humörsvängningar, Öronskada, Fridskränkning	10	10	1	Nej									Q639_	1	Light Small Necessary Parenting Harmless	0	2	Q639_	1	Inget ansvar, Inget konsekvenstänk, Oroväckande, Ursäktande, Reaktivt	7	8	2	Nej
Q319_	1	harsh upsetting demeaning frightening saddening	6	2	Q319_	1	Emtionellt, 2ipulativt, Omoget, Elakt, Skadligt	6	7	2	Nej	Q319_	1	Psykiskt, Oförstående, Känslomässig försummelse, Skräm2de, Konflikt	5	9	1	Nej		Q641_	2	Extreme Threat Anger Disproportionate Irational	8	1	Q641_	2	Traumatiserande, Fysiskt, Psykiskt, Hårdhänt, Ledsamt	10	10	1	Nej	Q641_	2	Skräm2de, traumatiserande, Psykisk ohälsa, oförstående, rädsla	7	7	1	Ja
Q319_	1	harsh upsetting demeaning frightening saddening	6	2	Q319_	1	Gräl, Partner, Osams, Barn, Trauma	10	9	2	Nej									Q641_	2	Extreme Threat Anger Disproportionate Irational	8	1	Q641_	2	Skräck, Fysiskt våld, Bestraffning, Psykiskt våld, Barnmisshandel	9	10	1	Nej
Q321_	1	minimal slightly small tiny little	0	2	Q321_	1	Verbal misshandel, Aggression, Omogenhet, Irrationellt, Dålig förälder	6	7	1	Nej	Q321_	1	verbalt, otrevligt, överslätande, kan det eskalera?, ofullständigt	7	7	2	Ja		Q643_	2	Moderate Frightening Uncontrolled Sporadic Loud	6	1	Q643_	2	Rädsla, Upprörande, Inte rätt sätt, Obehagligt, Dåligt föräldraskap	7	9	1	Nej	Q643_	2	Fysiskt våld, Psykiskt våld, Skräm2de, Fråga om existens för barn, Tvång	9	10	1	Ja
Q321_	1	minimal slightly small tiny little	0	2	Q321_	1	Hotfullt, Nedvärderande, Känslodysreglering, Stort stödbehov, Psykiskt våld	7	10	1	Nej									Q643_	2	Moderate Frightening Uncontrolled Sporadic Loud	6	1	Q643_	2	Seriöst, Sinnesjukt, Allvarligt, Brott, dumt	9	7	2	Nej
Q321_	1	minimal slightly small tiny little	0	2	Q321_	1	Traumatiserande, elakt, okänsligt, förnedrande, oetiskt	8	8	1	Ja									Q643_	2	Moderate Frightening Uncontrolled Sporadic Loud	6	1	Q643_	2	Elakt, Ondskefullt, Olagligt, Psykopatiskt, Olämpligt	7	9	2	Ja
Q323_	1	Loud Altercation Strict Strong Firm	8	2	Q323_	1	oacceptabelt, Psikologisk, Traumatisk, soscial problem, ologisk	7	6	1	Nej									Q644_	2	Quite Moderate Much Very Medium	8	1	Q644_	2	ganska allvarlig, förstörelse, barn, lek, stress	8	3	2	Ja
Q323_	1	Loud Altercation Strict Strong Firm	8	2	Q323_	1	inte våld, elakt, dåligt för utveckling, traumatiskt, bättre än fysiskt	6	9	2	Nej									Q644_	2	Quite Moderate Much Very Medium	8	1	Q644_	2	opassande beteende, emotionellt ointellektuell, fysiskt utåtagerande, grov felbedömning, oempatisk	10	10	1	Nej
Q323_	1	Loud Altercation Strict Strong Firm	8	2	Q323_	1	Hotfullt, Bråkigt, Upprörande, Komplicerat, Affekt	3	9	1	Nej									Q644_	2	Quite Moderate Much Very Medium	8	1	Q644_	2	Vårdslöst, Okänsligt, Elakt, Empatilöst, Dumt	8	6	1	Ja
Q324_		fustrated disappointment awkward hurting horrible	7	2	Q324_		Sorgligt, Ofullständigt, Oundvikligt, Vanligt, Tråkigt	3	10	1	Nej									Q645_	2	Dangerous Painful Traumatic Unforgiving Sad	9	1	Q645_	2	Hänsynslöst, Respektlöst, Skadande, Omdömeslöst, Hotfullt	7	10	2	Ja	Q645_	2	Ilska, Aggressivitet, Våld, Frustration, Skrämsel	7	8	1	Ja
Q324_		fustrated disappointment awkward hurting horrible	7	2	Q324_		Överdrivet, Oundviktligt, Överkomligt, Del av livet, Ändå sorgligt	0	8	1	Ja									Q645_	2	Dangerous Painful Traumatic Unforgiving Sad	9	1	Q645_	2	våldsam, aggressiv, oroväckande, partner förstår inte, unjustified	7	8	1	Nej
																				Q645_	2	Dangerous Painful Traumatic Unforgiving Sad	9	1	Q645_	2	uppfostra, lyssna, lära, tänka efter, prata	3	10	2	Nej
Q325_	2	sad isolated hate pain fright	8	1	Q325_	2	Oproportionerligt, Drastiskt, Isolerande, Sårande, Hotande	8	8	2	Nej									Q646_		smack shouting loud crying remorse	9	2	Q646_		Onödigt, Kan inte kontrollera ilska, Häftig reaktion, Bra insikt, Förbättring som förälder	7	8	2	Nej	Q646_		Orosväckande, Bristande omsorg, Bristande föräldrarförmåga, Fysiskt kraft, Våld	8	9	2	Nej
Q325_	2	sad isolated hate pain fright	8	1	Q325_	2	Tvång, Konflikt, Tvingas välja, Hot, Allvarligt	7	9	1	Nej									Q646_		smack shouting loud crying remorse	9	2	Q646_		Dåligt, Föräldraskap, Lågt, Begåvade, Föräldrar	9	6	2	Nej
Q326_		Belligerent Aggressive Hostile Malignant Malicious	10	2	Q326_		Tråkigt, Onödig volym, Kanske skräm2de, Stressad förälder, Makt position	3	6	1	Ja									Q648_	2	Unsevere Mild Minor Normal Acceptable	0	1	Q648_	2	Emotionellt skadande, Otrygghet, Hjälplöshet, Osäkerhetsskapande, Tillitsförstörande	5	3	2	Ja	Q648_	2	Misshandel, Oetiskt, Förlegad staffmetod, Insatser av stödjande karaktär, Okunskap	5	10	1	Ja
Q326_		Belligerent Aggressive Hostile Malignant Malicious	10	2	Q326_		Tragiskt, Tanklöst, Oansvarigt, Patetiskt, Sjukt	7	9	2	Nej									Q648_	2	Unsevere Mild Minor Normal Acceptable	0	1	Q648_	2	Barnaga, Olagligt, Illa, Förkastligt, Oroande	8	5	1	Nej
																				Q648_	2	Unsevere Mild Minor Normal Acceptable	0	1	Q648_	2	Dåligt, Rädsla, Ogillad, Mentalitet, Psykisk ohälsa	4	8	2	Nej
Q327_	2	high stress fear scared anxious	9	1	Q327_	2	Patetisk fader, Sorgligt, Synd om barnet, Oroväckande, Vanligt förekom2de	5	10	2	Nej									Q650_	1	Stupid Harsh Unnecessary Weird Crazy	5	.	Q650_	1	olagligt, inte effektivt, ganska allvarlig, bristande föräldrarskap, bristande kommunikationsförmåga	6	8	1	Nej	Q650_	1	Fysiskt våld, Skuldkänslor, Straff, Barnaga, Konsekvenser	9	4	1	Ja
Q327_	2	high stress fear scared anxious	9	1	Q327_	2	Onödigt, Nedtryckande, Kontraproduktivt, Orättvist, Dåligt	6	10	2	Nej									Q650_	1	Stupid Harsh Unnecessary Weird Crazy	5	.	Q650_	1	kommunikationsproblem, bestraffning, okunskap, frustration från barnets sida, aga	5	9	1	Nej
Q327_	2	high stress fear scared anxious	9	1	Q327_	2	Stressande, Kränkande, Hotande, Skräm2de, Onödigt	5	8	2	Ja
Q328_	2	extreme life altering damaging horrific Scary	9	1	Q328_	2	Medelmåttigt, Skärrande, Misstro, Sorg, Uppgivenhet	5	10	2	Nej									Q652_	2	mean dangerous rude terrible hateful	6	1	Q652_	2	galet, våld, tvång, deprision, tvång	5	5	2	Nej	Q652_	2	Polis-/orosanmälan, Allvarligt, Påverkar relationerna negativt, Umgänge på ett tryggt sätt?, Skadligt	8	7	1	Nej
Q328_	2	extreme life altering damaging horrific Scary	9	1	Q328_	2	Nej, Ledsen, Stop, Färlig, Hjälp	7	7	2	Ja									Q652_	2	mean dangerous rude terrible hateful	6	1	Q652_	2	Småbarn, Övervåld, Försummelse, Uppsåt, Ofredande	10	10	1	Nej
																				Q652_	2	mean dangerous rude terrible hateful	6	1	Q652_	2	Våldsamt, Elakt, Skräm2de, Olagligt, Brutalt	10	8	2	Ja
Q329_	2	distressing hurtful harmful abusive long lasting	10	1	Q329_	2	Konstigt, Sätt, Att, Bli, 2	6	8	2	Nej	Q329_	2	Psykiskt våld, Härskarteknik, Förminskande, Allvarligt, Förnedrande	6	10	1	Ja		Q653_	1	Unfair Gentle Frustration Lack of control Regetable	6	2	Q653_	1	Okontrollerat, Oerfaret, Skadligt, Oacceptabelt, Begripligt	3	9	1	Ja
Q329_	2	distressing hurtful harmful abusive long lasting	10	1	Q329_	2	Mobbning, Psykiskt vald, Undertryck, Elakt, Förminskande	7	8	1	Ja									Q653_	1	Unfair Gentle Frustration Lack of control Regetable	6	2	Q653_	1	Upprörd, Oväsen, Stressad, Sluta, Slå	3	10	1	Ja
Q329_	2	distressing hurtful harmful abusive long lasting	10	1	Q329_	2	omoget, chauvinism, mobbning, kontrollerande, gammaldags	6	6	2	Nej
Q330_		Shouting Anger Accusations Punishment Confinement	7	2	Q330_		Rimligt, Verbalt, Konsekvens, Lat, Tid	0	10	2	Ja									Q654_		surprising brief attention mild ordinary	2	1	Q654_		Smisk, Misshandel, Allvarligt, Våld, Smisk	6	5	1	Ja	Q654_		Smisk orsakar kanske inte omfattande fysisk smärta, Smisk som del av våld skapar vanmakt hos barnetbarnet utsätts för vid våldet, Oförmåga att se till barnets bästa, Det finns mindre våldsamma sätt att tillrättavisa ett barn - avskilja t.ex., Partner måste ta ansvar för våldet - kan annars uppfattas som ett rättfärdigat sätt att behandla andra människor	9	10	2	Ja
Q330_		Shouting Anger Accusations Punishment Confinement	7	2	Q330_		bråk, lathet, straff, verbalt, .	3	6	2	Nej									Q654_		surprising brief attention mild ordinary	2	1	Q654_		rädsla, betraffande, smärta, tillrättavisande, ledsen	3	10	1	Ja
																				Q654_		surprising brief attention mild ordinary	2	1	Q654_		Disciplin, Uppfostran, Beteendeförändring, Engångsföreteelse, Nödvändigt i vissa situationer	3	8	2	Nej
Q331_	2	Hurtful Damaging Pathetic Unnecessary Cruel	7	1	Q331_	2	hemskt, kvinnohat, sexism, toxisk, emotionell misshandel	9	9	1	Nej	Q331_	2	kränkande, förnedring, brister, våld, oroväckande	9	9	1	Ja		Q655_	2	scared severe anxious frightened shock	8	1	Q655_	2	allvarligt, övervåld, aggression, på gränsen till mordförsök, ute efter att skada	10	10	2	Nej	Q655_	2	Mycket allvarligt, Våld, Farligt, Mamma skyddar ej, Svek mot barnet	10	10	1	Ja
Q331_	2	Hurtful Damaging Pathetic Unnecessary Cruel	7	1	Q331_	2	Elak, Förnedring, Sadism, Psykisk, Trauma	10	5	2	Nej									Q655_	2	scared severe anxious frightened shock	8	1	Q655_	2	Hänsynslöst, Aggressivt, Maktlös, Fysisk misshandel, Avskyvärt	9	9	1	Nej	Q655_	2	Grymhet, Allvarligt våld, Fysiskt och psykiskt våld, Nedvärderande, Kränkande	8	5	1	Ja
Q333_		Fear Crying Dread Yelling Begging	3	2	Q333_		utskällning, Rimligt, Lindrigt, Inte våldsamt, lagligt	2	3	2	Nej	Q333_		Oroväckande, Hotfullt, Förminskande, Inte utvecklande, Sämre föräldrastrategi	5	5				Q658_	2	stressed exhaustion cruel retaliation aggressive	8	1	Q658_	2	Udda, Onödigt, Överdrivet, Rubbat, Fel	5	3	2	Ja	Q658_	2	Försvarsreflexer?, Otrygghet?, Tidigare våld?, En desperat handling som gick lite över styr?, Sinnesstämning hos pappan?	1	9	2	Nej
Q333_		Fear Crying Dread Yelling Begging	3	2	Q333_		Normalt, Ingen våld alls, Helt okej, Inte allvarligt alls, Nödvändigt	0	10	2	Nej									Q658_	2	stressed exhaustion cruel retaliation aggressive	8	1	Q658_	2	Oförstående pappa till barnets ålder, Utmattade föräldrar, Hopplös situation, Ingen vinner, Överreaktion av pappan	8	10	2	Ja
																				Q658_	2	stressed exhaustion cruel retaliation aggressive	8	1	Q658_	2	våld, otäckt, obehagligt, läskigt, trauma	10	10	1	Nej
Q336_	2	Traumatic Severe Ongoing Exhibitionism Violent	8	1								Q336_	2	Kontroll, Makt, Tvång, Fysiskt våld, Psykiskt våld	8	9	1	Nej		Q659_		extreme excessive unwarranted excruciating heartbreaking	10	1	Q659_		misshandel, långsiktig, skada, obehagligt, övervåld	8	7	2	Nej	Q659_		Allvarligt, Våldsamt, Impulsivt, Oförståeligt, Smärtsamt	5	5
Q337_	2	Moderate Undefinable Vague Nasty 2ipulative	7	1	Q337_	2	2ipulativ, hotfullt, sorgligt, påfrestande, aggression	8	10	1	Nej									Q659_		extreme excessive unwarranted excruciating heartbreaking	10	1	Q659_		Chockerande, Fysiskt våld, Ingen tvekan, Ingen förståelse, Inget konsekvens tänk	9	9	1	Nej
Q337_	2	Moderate Undefinable Vague Nasty 2ipulative	7	1	Q337_	2	Psykiskt, Hot, Frånvaro, Bestraffning, Utfrysning	7	9	2	Nej	Q337_	2	skuldbelägga, hot, ambivalens, 2ipulation, lojalitet	7	7	1	Nej		Q694_		violent anger violent sadness crying not good parenting	4	2	Q694_		Oacceptabelt, Otryggt, Oroande, Farligt, Skadligt	7	5	2	Nej	Q694_		Allvarligt, Orosanmälan, Barnfridsbrott, Polisanmälan, Skyddsskyldighet	10	10	1	Ja
																				Q694_		violent anger violent sadness crying not good parenting	4	2	Q694_		Förlorat förtroende för förälder, Risk för ytterligare våld, Uppskrämt barn, Förälder kan ej kontrollera ilska, Skräm2de	6	9	2	Nej
Q338_		Quite Pretty Strong Moderate Very	8	1	Q338_		högljutt, aggressivt, elakt, icke lyhört, okänsligt	3	9	2	Nej	Q338_		Skam, Projicering av känslor (eventuellt stress) från förälder, Ångest (barnet, mamma), Reaktioner utifrån (övriga gäster), Försök till disciplinering i uppfostran	3	7	1	Nej		Q699_	1	minor warning minor calm advice unacceptable	2	2	Q699_	1	Onödigt, Omodernt, Bestraffning, Hotfullt, Kontrollerande	7	9	1	Nej
Q338_		Quite Pretty Strong Moderate Very	8	1	Q338_		Psykiskt, Förödmjukande, Skapar tillitsproblem till barnet, Behöver lära sig att prata med barn, Ledsen	7	10	1	Nej									Q699_	1	minor warning minor calm advice unacceptable	2	2	Q699_	1	Hotfullt, Våldsamt, Otryggt, Olämpligt, Dåligt	7	7	2	Ja
Q339_		Upsetting unkind hurtful evil narcissistic	8	1	Q339_		Emotionellt prövande, Jobbigt, Psykiskt, Svår situation, Svårt	4	8	2	Ja	Q339_		Otrygg, Hotfullt, Kränkande, Utlämnad, Misshandel	8	9	2	Nej		Q725_	1	light n/a n/a n/a n/a	3	2	Q725_	1	Inte bra, Negativt, Inte superallvarligt, Helt okej, Måttligt	4	8	2	Nej	Q725_	1	Aga, Smisk, Bestraffning, Orimligt, Skam	9	3	2	Ja
Q339_		Upsetting unkind hurtful evil narcissistic	8	1	Q339_		mobbning, misstanke, oense föräldrar, otrevlig miljö, barn i kläm mellan föräldrar	2	4	2	Ja									Q725_	1	light n/a n/a n/a n/a	3	2	Q725_	1	Utdaterat, Fel, Förståeligt, Frustrerande, Drastiskt	7	8	1	Nej
Q340_	2	frightening 2ipulating sad threatening violent	10	1	Q340_	2	Våld, Narcissistisk, Lämna, Problem, Jobbigt	7	8	1	Nej	Q340_	2	Verbalt våld, Kontroll, Skuldbelägga, Nedvärdera, Sexuellt våld	8	6	1	Ja		Q726_	1	minimal necessary quick instant helpful	1	2	Q726_	1	Dåligt föräldraskap, Överreaktion, Impulsiv, Hård, Kontroversiell	4	10	2	Nej	Q726_	1	Oroväckande, Våld som kommunikation, Brister i föräldraförmågan, Bristande uppfostringsstrategier, Otrygg miljö	7	9	1	Ja
																				Q726_	1	minimal necessary quick instant helpful	1	2	Q726_	1	Allvarlig, Oroväckande inställning till våld, Obefogad reaktion, Bortförklaring av beteende, Lär ut våldsamt beteende	7	4	1	Nej
																				Q726_	1	minimal necessary quick instant helpful	1	2	Q726_	1	mycket, allvarligt,, inte, sonens, fel	8	6	2	Nej
Q341_	1	loud shouting cowering crying screaming	6	2	Q341_	1	funkofobi, psykisk misshandel, aggression, borde skaffa psykologhjälp, förklara bättre för barnen	8	10	3	Nej	Q341_	1	Tillfällighet, Oro, Rädsla, Skräck, Ledsenhet	6	6	2	Nej		Q728_	2	sad stressed unfortunate spoiled frustrating.	3	0	Q728_	2	Aga, Polisrapport, Olagligt, Våld, Olämpligt	10	1	2	Ja	Q728_	2	Uppfostringsaga, Förutsägbart, Situationsbundet, Relationsproblem, Stark vilja	4	8	1	Ja
Q341_	1	loud shouting cowering crying screaming	6	2	Q341_	1	Olustigt, Mänskligt, Dåligt, Oförstående, Obekräftande	3	10	1	Nej									Q728_	2	sad stressed unfortunate spoiled frustrating.	3	0	Q728_	2	Olagligt, Oetiskt, Fel sätt att lära, Kan göra att barnet gör detta mot sina barn, Minskar kärleken mellan förälder och barn	7	5	2	Nej
																				Q728_	2	sad stressed unfortunate spoiled frustrating.	3	0	Q728_	2	Onödigt, Måttligt, Tragiskt, Själviskt, Korkat	3	8	2	Nej
Q343_	2	Harmful Disappointing Saddening Self-centered Upsetting	6	.	Q343_	2	våld, tvång, deprision, utmattande, sorg	5	3	2	Nej	Q343_	2	Mamma ansvar att trygga, Oroväckande, Söka utomstående stöd för flickan, Sårande, Uppgivenhet	4	6	1	Nej		Q731_		Extreme Severe Damaging. Life changing Awful	10		Q731_		allvarligt, överdriven, skadligt, straff, oproportionellt	8	8	2	Nej
Q343_	2	Harmful Disappointing Saddening Self-centered Upsetting	6	.	Q343_	2	psykiskt, elakt, hörsägen, egoistiskt, mam2	4	2	1	Ja									Q731_		Extreme Severe Damaging. Life changing Awful	10		Q731_		Hemskt, Ondska, Djävulskt, Demoniskt, Obehag	10	10	1	Nej
																				Q731_		Extreme Severe Damaging. Life changing Awful	10		Q731_		Obehagligt, Uselt, Abuse, Allvarligt, Oförståeligt	8	8	1	Nej
Q346_	1	Not needed Sickening Stupid Outrageous Petty	7	.	Q346_	1	Verbal misshandel, Oroväckande, Förnedrande, Förminskande, Allvarligt	9	8	1	Nej									Q736_	2	Scary Worrying Protecting Crazy Loud	8	1	Q736_	2	fel, våldsam, ledsen, ojust spel, arg	2	10	1	Ja	Q736_	2	Fysisk våld, Hot, Bestraffning, Fysisk våld, Otrygghet	10	8	1	Ja
Q346_	1	Not needed Sickening Stupid Outrageous Petty	7	.	Q346_	1	Förnedrande, Dilemma, Ursint, Läskigt, Ilska	2	10	2	Nej
Q347_		high intense great large strong	7	.	Q347_		Långsiktigt skadligt, Nedbrytande, Dysfunktionellt, Oansvarigt, Allvarligt	8	8	1	Ja	Q347_		psykiskt, elakt, obehagligt, svek, partner	8	7	1	Ja		Q737_	1	MINOR TOUCHED PAINED REMORSEFUL UNHAPPY	3	2	Q737_	1	Hemskt, Oacceptabelt, Kontroll, Vård, Svek	9	7	2	Ja	Q737_	1	fysiskt, slag, bestraffning, rädsla, ledsen	7	8	1	Nej
Q347_		high intense great large strong	7	.	Q347_		Obehagligt, Nedvärderande, Överdrivet, Deprimerande, Dominerande	8	9	2	Nej									Q737_	1	MINOR TOUCHED PAINED REMORSEFUL UNHAPPY	3	2	Q737_	1	hänsynslöst, impulsivt, orimligt, djupt oroväckande, oacceptabelt	8	8	2	Nej
Q348_	2	Severe Harmful Hurt Rejection Mean	9	.	Q348_	2	Elak, Oförstående, Egoism, Dålig förebild, Kränkande	7	8	2	Nej	Q348_	2	Projektion, Aggression, Kränkning, Mamma skyddar ej, Allvarligt	8	8	1	Ja		Q738_	2	Extreme Disturbing Upsetting Stressful Sad	8	1	Q738_	2	nödsituation, fanns omständigheter bakom våldet, gjordes inte med avsikt att skada, sista utväg, självförsvar?	5	10	2	Nej
Q348_	2	Severe Harmful Hurt Rejection Mean	9	.	Q348_	2	Pappa behöver träffa en terapeut, Machistiskt beteende, För mycket av en foglig mamma, Pappa hinner tänka och förstå att de här meningarna kan göra ont, Vanligt beteende när 2 är uppfostrad på det sättet	10	10	1	Ja									Q738_	2	Extreme Disturbing Upsetting Stressful Sad	8	1	Q738_	2	Skräm2de, Sjukdom, Rädsla, Utbrott, Ovetandes	8	6	2	Nej
																				Q738_	2	Extreme Disturbing Upsetting Stressful Sad	8	1	Q738_	2	Desperation, Maktlöshet, Självförsvar, Rädsla, Överreaktion	4	8	1	Nej
Q352_	1	Reasonable Breaking point Snappy Scary Lesson	5	2	Q352_	1	mam2 gick över en gräns, men, fanns en bakgrund, båda blev ledsna, inte med avsikt att göra dottern ledsen, mänskligt att fela	4	10	2	Nej	Q352_	1	Konflikt, Eskalerar, Psykiskt, Rädsla, Barnet	5	9				Q739_	1	Frustration Anger Unhappiness Violence Rebellious	7	1	Q739_	1	Hemskt, Fruktansvärt, Oförlåtligt, Tragiskt, eskalering	10	2	2	Nej
Q352_	1	Reasonable Breaking point Snappy Scary Lesson	5	2	Q352_	1	Frustration, Känslomässigt, Omoget, Dysfunktionellt, Trauma	8	10	1	Ja									Q739_	1	Frustration Anger Unhappiness Violence Rebellious	7	1	Q739_	1	Väldigt allvarligt, Våld, Känslor, Frustration, Oerfaren förälder	10	7	2	Nej
																				Q739_	1	Frustration Anger Unhappiness Violence Rebellious	7	1	Q739_	1	Våld, Mamma, Trauma, Räddare, Barn	10	8	2	Nej
Q354_	2	severe nervous anxious scared shocked	10	1	Q354_	2	Allvarligt, 2ipulativt, Kontrollerande, Likgiltig, Hotfullt	6	8	2	Nej	Q354_	2	Psykiskt våld, skadligt, farligt, olämpligt, hotfullt	10	10	1	Ja		Q746_		bad disgusting dangerous alarming disheartening	9	2	Q746_		Våldsam, Olämplig, Straff, Fängelse, Vård	8	7	2	Nej	Q746_		barnmisshandel, kriminellt, psykisk, fysisk, skada	10	9	1	Ja
Q354_	2	severe nervous anxious scared shocked	10	1	Q354_	2	Relationsrelaterat, Partnerfokuserat, Distanserat, Psykologiskt, Skapar rädsla	8	8	2	Ja									Q746_		bad disgusting dangerous alarming disheartening	9	2	Q746_		livshotande, skador, aga, vårdslöshet, psykopati	9	10	2	Nej
Q355_	2	Medium severe Unnecessary Cruel Unloving Lazy	6	1	Q355_	2	Elakt, Ej våldsamt, Dåligt föräldraskap, Dåligt tålamod, Otröstlig	3	6	2	Ja	Q355_	2	Försummelse, Omsorgsbrist, Bristande känslomässig tillgänglighet, Skräm2de, Bristande föräldraförmåga	1	7	1	Ja		Q752_	1	unneccessary uncaring useless demeaning rough	8	2	Q752_	1	allvarligt, olagligt, kontraproduktivt, farligt, dåligt	7	1	2	Nej	Q752_	1	Straffbart, Uppfostringsaga, Bristande skydd från pappan, Risk för upprepat våld, Sonens trygghet raserad med risk för långsiktiga psykosociala konsekvenser	8	8	1	Ja
Q355_	2	Medium severe Unnecessary Cruel Unloving Lazy	6	1	Q355_	2	försummelse/psykiskt våld, ansvarslöshet, möter ej sonens behov, brist på tålamod, oförståelse	4	9											Q752_	1	unneccessary uncaring useless demeaning rough	8	2	Q752_	1	Fel, Traumatiserade, Ilska, Förnedrande, Smärta	8	9	2	Nej
Q356_	2	unnecessary lazy authoritarian thoughtless poor	4	1	Q356_	2	Hot, Auktoritet, Psykiskt, Händer dagligen, Inte för barnets bästa	6	10	2	Nej	Q356_	2	Verbalt våld, Psykiskt våld, Ilska, Förnekelse, Okontrollerat beteende	7	5	1	Ja		Q759_	2	violent sickening blood devil heartless	10	1	Q759_	2	Extremt, Felaktig reaktion, Traumatiskt, Grovt allvarligt, Hemskt	10	8	2	Nej	Q759_	2	Allvarligt våld, bör finnas mer historik kring våld, Bör finnas tydliga bevis, Skräm2de, Utsatt, Beroendeställning	10	7	1	Nej
Q356_	2	unnecessary lazy authoritarian thoughtless poor	4	1	Q356_	2	Hot, Dagligen, Psykiskt, Lydnad, Irriterande	3	7	2	Nej									Q759_	2	violent sickening blood devil heartless	10	1	Q759_	2	Hemskt, Extremt allvarligt, Extremt olagligt, Galet, Sorgligt	10	2	2	Nej
																				Q759_	2	violent sickening blood devil heartless	10	1	Q759_	2	Skräm2de, Hotfullt, Fysisk misshandel, Allvarligt, Brott	10	10	1	Nej
Q357_	2	extreme over-the-top excessive hurtful thorough	10	1	Q357_	2	Aggressivt, Misshandel, Traumatiserande, Försvarslös, Upprörande	9	10	2	Ja	Q357_	2	Allvarligt, Otrygg miljö, Farlig vuxen, Barnet uppvisar symptom, Flera former av våld	8	10	1	Ja		Ö6	1	Upsetting Heart breaking Bad Wrong Stupid	9		Ö6	1	ilska, Förtvivlan, Kontraproduktivt, Ångest, våld	7	9	2	Nej
Q357_	2	extreme over-the-top excessive hurtful thorough	10	1	Q357_	2	Hemskt, Nedtrykcnade, Förminskande, ohållbart, Dåligt	7	9	2	Nej									Ö6	1	Upsetting Heart breaking Bad Wrong Stupid	9		Ö6	1	Dåligt, Ohållbart, Överfall, Våldsamt, Farligt	8	6	2	Nej
Q576_		Threat Reasoning Undelivered Slap Smack	1	2	Q576_		Allvarligt, Våldsutövning, Smisk, Sträng, Barnmisshandel	7	9	1	Ja	Q576_		Uppfostringsvåld, Psykiskt, Kulturellt, Hot, Makt	5	9	1	Nej
Q576_		Threat Reasoning Undelivered Slap Smack	1	2	Q576_		aga, hot, diciplin, våld, ansvarslöst	6	9	2	Nej
Q599_	2	Despicable Out of control Temperamental Damaging Hurtful	6	1	Q599_	2	falsk men sann, kan vara san, konstig, våldsam, läskig	6	3	2	Nej
Q599_	2	Despicable Out of control Temperamental Damaging Hurtful	6	1	Q599_	2	sorgligt, temperament, emotionsreglering, våldsamt, överdrivet	8	10	1	Nej
Q631_	2	severe dramatic unnecessary harmful significant	10	1	Q631_	2	våld från partnern därför att han kände sig skadat ett barn inte lyssnade på honom, skulle inte vara en bra pappa eller person att umgås med, partnern bad inte om ursäkt, det är "normalt" att göra för honom, våld inte för att visa konsekvenser, det skadade förmodligen barnet mer än en smisk	10	10	2	Nej	Q631_	2	Skräm2de för barn, Allvarligt, Psykiskt våld, Ingen ursäkt, Läskigt	8	9	2	Ja
Q631_	2	severe dramatic unnecessary harmful significant	10	1	Q631_	2	Förnedrande, Hotfullt, Mental misshandel, Elakt, Oempatiskt	6	10	1	Nej
Q634_	1	Shouting Smashing Accusing Hysterical Sobbing	6	2	Q634_	1	Aggressionsproblem, Psykiskt, Onödigt, Räddsla, Omoget	3	7	1	Nej	Q634_	1	Skräm2de, Otäckt, Bristande föräldraskap, Psykiskt våld, Härdsmälta	6	10	1	Ja
Q671_	2	angry temper loud cross mad	5	1	Q671_	2	Tappat humöret, Exploderar, Skriker och stampar, Visa att han är arg, Kastat saker	3	8	2	Ja
Q671_	2	angry temper loud cross mad	5	1	Q671_	2	Hemskt, Oacceptabelt, Tragiskt, Problematiskt, Traumatiserande	7	9	2	Ja
Q673_	1	hurt anger pain grief sadness	6	2	Q673_	1	verbalt kränkning, bristande tålamod, verbalt våld, bristande konsekvenstänk, ganska allvarlig	6	6	1	Nej	Q673_	1	Psykiskt våld, Nedsättande, Skräm2de, Mobbing, Förnedring	5	7	1	Ja
Q673_	1	hurt anger pain grief sadness	6	2	Q673_	1	Kränkt, Förminskad, Onödiga kommentarer, Tråkigt, Ledsamt	7	8	2	Ja
Q673_	1	hurt anger pain grief sadness	6	2	Q673_	1	Bristande självbehärskning, Utåtagerande, Kognitiv dissonans, Narcissism, Brist på självförtroende	3	3	2	Nej
Q687_	2	horrible uncaring horrible selfish mean sad	10	1	Q687_	2	Omdömeslöst, Kränkande, Olämpligt, Trakasserande, Mobbning	7	10	2	Ja	Q687_	2	Allvarligt, Kränkande, Fruktansvärt, Övergrepp, Oacceptabelt	9	10
Q687_	2	horrible uncaring horrible selfish mean sad	10	1	Q687_	2	Mobbning, Irritation, Elak, Omänsklig, Dum	8	10	2	Nej
Q688_	2	severe bullying severe cruelty shameful horrible	9	1	Q688_	2	Sjukt, Psykopatiskt, Nedbrytande, Förminskande, Kontrollerande	9	8	2	Nej	Q688_	2	Olämplig vårdnadshavare, Nekar barnet grundläggande behov, Psykiskt våld, Mat och kontroll, Enorma skador för barnets hälsa och utveckling	10	10	2	Ja
Q688_	2	severe bullying severe cruelty shameful horrible	9	1	Q688_	2	Psykologiskt, Hemma-mobbning, Skilda, Försummelse, Mållöst	8	8	2	Nej
Q690_		Expressive Passive Expressive Easier Mature Reasonable	1	1	Q690_		Konflikt, Bråk, Gränser, Beteende, Uppfostran	2	7	2	Nej	Q690_		Normal, Kontrollerbar, Rationell, Otydlig, Mogen	2	7	2	Ja
Q690_		Expressive Passive Expressive Easier Mature Reasonable	1	1	Q690_		lugnt, inte våldsamt, förnuftigt, inte allvarligt, kontorllerat	0	9	2	Nej
Q691_	2	emotional upset anger outburst tears	4	1	Q691_	2	trovärdig, ut2ing, självhjälp, behöv, ansvar	7	10	2	Ja	Q691_	2	Medberoende, Ohälsa, Eskalerande, Förnekelse, Isolering	4	5	1	Ja
Q691_	2	emotional upset anger outburst tears	4	1	Q691_	2	Partnern i förhållandet känner sig stressad, Tar ut stressen i form av svärandet och skrikandet mot barnen, Förståelse från författaren och barnen, Leder till ångerkänslor från partnern, Oro om att barnen får långsiktiga effekter om psykologisk trauma.	7	10	2	Nej
Q692_	2	Unnecessary Verbal Unnecessary Shouting Authoritative Aggression	9		Q692_	2	Dumt, Oaktsamt, Onödigt, Oansvarigt, Förståeligt	6	10	1	Nej
Q692_	2	Unnecessary Verbal Unnecessary Shouting Authoritative Aggression	9		Q692_	2	Aggressiv, Arg, Verbalt, Olyhörd, Omotiverad	1	9	1	Nej
Q693_	2	Vicious Unpleasant Vicious Nasty Inappropriate Aggressive	7		Q693_	2	Oansvarighet, 2ipulation, Kränkande, Vårdslöshet, Självkontroll	6	7	2	Ja
Q693_	2	Vicious Unpleasant Vicious Nasty Inappropriate Aggressive	7		Q693_	2	Nedbrytande, Otryggt, Elakt, Instabilt, Mobbning	7	9	1	Nej
Q693_	2	Vicious Unpleasant Vicious Nasty Inappropriate Aggressive	7		Q693_	2	Verbal misshandel, Obalanserat, Omdömeslöst, Dåligt föräldraskap, Gränslöst	7	9	2	Ja
Q760_	1	mild too much annoying upsetting sickening	7		Q760_	1	Trött förälder, Depressiv, Agresiv, Nedstämd, Skrikande	5	5	1	Ja	Q760_	1	Vagt, Psykiskt våld, Nedvärderande, Maktövertag, Skulle inte säga att det är klockrent våld	4	8	1	Ja
Q760_	1	mild too much annoying upsetting sickening	7		Q760_	1	Dålig, Oroande, Bör undersökas, Opassande, skadligt	6	10	2	Nej
Q766_	2	unfair belittling bullyingmean arrogant	2	1	Q766_	2	allvarlig, psykiskt kränkande, ogenomtänkt, orättvis, bedrövande	9	10	1	Nej	Q766_	2	Bristande ansvar, oförutsägbarhet, rädsla, stress, psykiskt våld	8	8	1	Ja
Q766_	2	unfair belittling bullyingmean arrogant	2	1	Q766_	2	barntrauma, missbruk, Skräm2de, misshandel, dåligt föräldraskap	8	10	2	Ja
Q768_	1	concern overprotective controlling emotional tension	5	2	Q768_	1	Det är inte allvarig, Det finns inte våldet i berättelsen, Kontroll, Övervakning, Framgångsrik	2	4	2	Nej	Q768_	1	Kontroll, Begränsande, Skydd, Oro, Stress	4	6	2	Ja
Q768_	1	concern overprotective controlling emotional tension	5	2	Q768_	1	Hårt, Kontrollerande, Synd, Överbeskyddande, Kontrollbehov	7	8	2	Nej
Q769_	1	loud threatening unsettling scary angry	1	1	Q769_	1	tragisk, obehaglig, öbekväm, omänsklig, handligar matcha inte ord	8	10	1	Nej	Q769_	1	Verbalt, Kränkande, Reglering, Känslab, Övergivenhet.	2	7	1	Ja
Q769_	1	loud threatening unsettling scary angry	1	1	Q769_	1	Ogenomtänkt, Inte särskilt alvarligt, Onödigt, Förvirrande för barnen, Bra avslut	4	9	2	Nej
Q770_	1	loud unnerving sad angry broken	3	2	Q770_	1	psykiskt, fel, hotfult, elakt, skadande	5	7	2	Nej
Q770_	1	loud unnerving sad angry broken	3	2	Q770_	1	Obehagligt, Taskigt, Hotfullt, Elakt, Bestäm2de	5	10	1	Ja
Q771_	1	bad not good weird strange annoying	4	1	Q771_	1	Onödigt, Energi, Förändringsbar, Hotfullt, Låg nivå	3	7	1	Nej
Q771_	1	bad not good weird strange annoying	4	1	Q771_	1	Bekymmersamt, Skräm2de, Otryggt, Problematiskt, Nedbrytande	6	9	2	Nej
Q771_	1	bad not good weird strange annoying	4	1	Q771_	1	otryggt, brist på tålamod, farligt, trauma, 2ipulativt	8	10	1	Nej	Q771_	1	Starka ord, Hitta andra ord för sina känslor, Förstår känslan men inte ordet, Allvarligt, Ledsamt	7	9	1	Ja
Ö1	2	Distrustful Dangerous Demeaning Horrible Painful	7	1	Ö1	2	Dumt, Onödigt, Barnsligt beteende, Bättre styr på känslorna, Inget teamwork	6	7	2	Nej
Ö1	2	Distrustful Dangerous Demeaning Horrible Painful	7	1	Ö1	2	oansvar, våld, psykiskmishhandel, elak, makt	6	8	2	Ja
Ö1	2	Distrustful Dangerous Demeaning Horrible Painful	7	1	Ö1	2	Okunnig förälder., Icke emotionell pappa, Alvarlig situation, psykiskt påfrestande för barnet, Dålig kommunikation mellan förälder	7	10	2	Nej
Ö2	2	cruel uncaring nasty horrible despicable	6	1	Ö2	2	Töntigt, Allvarligt, Dålig uppfostran, Psykisk våld, Hemskt	7	9	2	Nej	Ö2	2	kränkande, övergrepp, kontroll, straff, omsorgsbrist	4	6	1	Ja
Ö2	2	cruel uncaring nasty horrible despicable	6	1	Ö2	2	Opropitionerligt, Strängt, Instabilt, Obalanserat, Elakt	6	7	2	Ja
Ö3		sad frustrating uncalled for disturbing exhausting	7	2	Ö3		kränkande, mobbning, fel, psykiskt våld, oansvarigt	7	8	2	Ja	Ö3		Skadligt, Oacceptabelt beteende, Otryggt, Sårande, Skadar självskänslan	7	5	1	Nej
Ö4	2	Medium Somewhat cruel serious altering	4	1	Ö4	2	Onödigt, Elakt, Oaktsamt, Okänsligt, Omoget	8	8	2	Ja
Ö4	2	Medium Somewhat cruel serious altering	4	1	Ö4		fruktansvärt, oempatiskt, icke emotionellt intellektuell, opedagogisk, utåtagerande	8	8	1	Nej
2		mild hurtful mean negative uncalled for	1	1	Ö5		Nedtryckande, Mobbning, Elakt, Obehagligt, Oroande	7	10	1	Nej	Ö5		Kränkande, Våld, Övergrepp, Psykiskt våld, Nedvärderande	8	9	1	Ja
Ö5		mild hurtful mean negative uncalled for	1	1	Ö5		Onödigt, Kränkande, Sårande, Dum, Elak	7	9	2	Nej
